# Supplementary material for: Poly[[(μ-aqua)[μ4-4-(carboxyl­atometh­yl)ben­zo­ato]cobalt(II)] hemi[1,4-bis­(pyridin-4-ylmeth­yl)piper­azine] hemihydrate]
Source: IUCrdata. 2023 Jul 28;8(Pt 7):x230648. doi: 10.1107/S241431462300648X (PMC10626604; doi:10.1107/S241431462300648X)
Supplement: Supplementary file 1 [file x-08-x230648-sup1.cif]

##############################################################################
#                                                                            #
# This CIF contains the data for a data article accepted for                 #
# publication in IUCrData. It conforms to the requirements of                #
# Notes for Authors for IUCrData, and has been                               #
# peer reviewed under the auspices of IUCrData.                              #
#                                                                            #
# Full details of the Crystallographic Information File format               #
# are given in the paper "The Crystallographic Information File (CIF):       #
# a New Standard Archive File for Crystallography" by S. R. Hall, F. H.      #
# Allen and I. D. Brown [Acta Cryst. (1991), A47, 655-685].                  #
#                                                                            #
# The current version of the core CIF dictionary is obtainable from          #
# ftp://ftp.iucr.org/pub/cif_core.dic.                                       #
#                                                                            #
# Software is freely available for graphical display of the structure(s)     #
# in this CIF. For information consult the CIF software page                 #
# http://www.iucr.org/resources/cif/software.                                #
#                                                                            #
# This file may be used for bona fide research purposes within the           #
# scientific community so long as proper attribution is given to the data    # 
# article from which it was obtained.                                        #
#                                                                            #
##############################################################################
data_I
_audit_creation_method
;
Olex2 1.3-ac4
(compiled 2020.11.27 svn.r5f609507 for Rigaku Oxford Diffraction, GUI svn.r6214)
;
_chemical_name_systematic
;
Poly[[(\m-aqua)[\m~4~-4-(carboxylatomethyl)benzoato]cobalt(II)]
hemi[1,4-bis(pyridin-4-ylmethyl)piperazine] hemihydrate]
;
_chemical_name_common     ?
_chemical_formula_moiety     'C18 H16 Co2 O10, C16 H20 N4, H2 O'
_chemical_formula_sum     'C34 H38 Co2 N4 O11'
_chemical_formula_iupac     '[Co (C9 H6 O4) (H2 O)], 0.5C16 H20 N4, 0.5H2 O'
_chemical_formula_weight     796.54
_chemical_melting_point     ?
_space_group_crystal_system     monoclinic
_space_group_name_H-M_alt     'C 1 2/c 1'
_space_group_name_Hall     '-C 2yc'
loop_
    _space_group_symop_operation_xyz
    'x, y, z'
    '-x, y, -z+1/2'
    'x+1/2, y+1/2, z'
    '-x+1/2, y+1/2, -z+1/2'
    '-x, -y, -z'
    'x, -y, z-1/2'
    '-x+1/2, -y+1/2, -z'
    'x+1/2, -y+1/2, z-1/2'
_cell_length_a     27.036(6)
_cell_length_b     6.3093(13)
_cell_length_c     20.653(5)
_cell_angle_alpha     90
_cell_angle_beta     105.536(6)
_cell_angle_gamma     90
_cell_volume     3394.2(13)
_cell_formula_units_Z     4
_cell_measurement_reflns_used     3416
_cell_measurement_theta_min     2.047
_cell_measurement_theta_max     25.402
_cell_measurement_temperature     173.15
_exptl_crystal_description     block
_exptl_crystal_colour     pink
_exptl_crystal_size_max     0.27
_exptl_crystal_size_mid     0.141
_exptl_crystal_size_min     0.091
_exptl_crystal_density_diffrn     1.559
_exptl_crystal_density_meas     ?
_exptl_crystal_density_method     ?
_exptl_crystal_F_000     1648
loop_
    _exptl_crystal_face_index_h
    _exptl_crystal_face_index_k
    _exptl_crystal_face_index_l
    _exptl_crystal_face_perp_dist
    -2.00 2.00 -1.00 0.1200
    2.00 -2.00 1.00 0.0600
    0.00 1.00 -2.00 0.1050
    0.00 -1.00 2.00 0.0670
    1.00 0.00 -1.00 0.0400
    -1.00 0.00 1.00 0.0450
    1.00 0.00 -2.00 0.0330
    0.00 0.00 -1.00 0.0300
    -1.00 0.00 -1.00 0.0490
    1.00 0.00 1.00 0.0640
    2.00 1.00 2.00 0.1180
    -2.00 -1.00 -2.00 0.0560
    2.00 -1.00 -2.00 0.0600
    -2.00 0.00 1.00 0.0540
    2.00 0.00 -1.00 0.0420
_exptl_absorpt_coefficient_mu     1.045
_exptl_absorpt_correction_type     multi-scan
_exptl_absorpt_process_details
;
(SADABS; Bruker, 2014)
;
_exptl_absorpt_correction_T_min     0.6693
_exptl_absorpt_correction_T_max     0.7452
_exptl_special_details
;
Data was collected using a BRUKER CCD (charge coupled device) based
diffractometer equipped with an Oxford low-temperature apparatus operating at
173 K.  A suitable crystal was chosen and mounted on a nylon loop using
Paratone oil.  Data  were measured using omega scans of 0.5\% per frame
for 30 s. The total number of images were based on
results from the program COSMO where redundancy was expected to be 4 and
completeness to 0.83\%A to 100%. Cell parameters were
retrieved using APEX II software and refined using SAINT on all observed
reflections.Data reduction was performed using the SAINT software which
corrects for Lp. Scaling and absorption corrections were applied using SADABS6
multi-scan technique, supplied by George Sheldrick.  The structure was solved
by the direct method using the SHELXT program and refined by least squares
method on F2, SHELXL, incorporated in OLEX2.
;
_diffrn_ambient_temperature     173.15
_diffrn_source     'sealed tube'
_diffrn_source_power     2.0
_diffrn_source_voltage     50.0
_diffrn_source_current     40.0
_diffrn_radiation_type     MoK\a
_diffrn_radiation_wavelength     0.71073
_diffrn_radiation_monochromator     graphite
_diffrn_measurement_device_type     'Bruker APEXII CCD'
_diffrn_measurement_method     \w
_diffrn_detector_area_resol_mean     8.36
_diffrn_reflns_number     8691
_diffrn_reflns_av_R_equivalents     0.0440
_diffrn_reflns_av_unetI/netI     0.0490
_diffrn_reflns_theta_min     2.047
_diffrn_reflns_theta_max     25.402
_diffrn_reflns_theta_full     25.242
_diffrn_measured_fraction_theta_max     0.988
_diffrn_measured_fraction_theta_full     0.988
_diffrn_reflns_limit_h_min     -31
_diffrn_reflns_limit_h_max     32
_diffrn_reflns_limit_k_min     -7
_diffrn_reflns_limit_k_max     7
_diffrn_reflns_limit_l_min     -24
_diffrn_reflns_limit_l_max     24
_diffrn_standards_number     .
_refine_special_details
;
The structure was refined by Least Squares using version 2018/3
of XL (Sheldrick, 2015) incorporated in Olex2 (Dolomanov et al., 2009).
All non-hydrogen atoms were refined anisotropically.
Hydrogen atom positions were calculated geometrically and refined using the
riding model, except for the Hydrogen atom on the nitrogen atom which was found
by difference Fourier methods and refined isotropically.
;
_reflns_number_total     3089
_reflns_number_gt     2334
_reflns_threshold_expression     'I > 2\s(I)'
_refine_ls_structure_factor_coef     Fsqd
_refine_ls_matrix_type     full
_refine_ls_R_factor_all     0.0581
_refine_ls_R_factor_gt     0.0414
_refine_ls_wR_factor_gt     0.1007
_refine_ls_wR_factor_ref     0.1133
_refine_ls_goodness_of_fit_ref     1.061
_refine_ls_restrained_S_all     1.088
_refine_ls_number_reflns     3089
_refine_ls_number_parameters     243
_refine_ls_number_restraints     3
_refine_ls_hydrogen_treatment     mixed
_refine_ls_weighting_scheme     calc
_refine_ls_weighting_details
              'w=1/[\s^2^(Fo^2^)+(0.0475P)^2^+5.8489P] where P=(Fo^2^+2Fc^2^)/3'
_atom_sites_solution_hydrogens     mixed
_atom_sites_solution_primary     dual
_atom_sites_solution_secondary     ?
_refine_ls_shift/su_max     0.002
_refine_ls_shift/su_mean     0.000
_refine_diff_density_max     0.650
_refine_diff_density_min     -0.658
_refine_ls_extinction_method     none
_refine_ls_extinction_coef     .
loop_
    _atom_type_symbol
    _atom_type_description
    _atom_type_scat_dispersion_real
    _atom_type_scat_dispersion_imag
    _atom_type_scat_source
    'C' 'C' 0.0033 0.0016
                         'International Tables Vol C Tables 4.2.6.8 and 6.1.1.4'
    'H' 'H' 0.0000 0.0000
                         'International Tables Vol C Tables 4.2.6.8 and 6.1.1.4'
    'Co' 'Co' 0.3494 0.9721
                         'International Tables Vol C Tables 4.2.6.8 and 6.1.1.4'
    'N' 'N' 0.0061 0.0033
                         'International Tables Vol C Tables 4.2.6.8 and 6.1.1.4'
    'O' 'O' 0.0106 0.0060
                         'International Tables Vol C Tables 4.2.6.8 and 6.1.1.4'
_computing_data_collection
;
COSMO (Bruker, 2009)
;
_computing_cell_refinement
;
SAINT (Bruker, 2014)
;
_computing_data_reduction
;
SAINT (Bruker, 2014)
;
_computing_structure_solution
;
SHELXT (Sheldrick, 2015)
;
_computing_structure_refinement
;
SHELXL (Sheldrick, 2008)
;
_computing_molecular_graphics
;
OLEX2 (Dolomanov <i>et al.</i>,  2009)
;
_computing_publication_material
;
OLEX2 (Dolomanov <i>et al.</i>,  2009)
;
loop_
    _atom_site_type_symbol
    _atom_site_label
    _atom_site_fract_x
    _atom_site_fract_y
    _atom_site_fract_z
    _atom_site_U_iso_or_equiv
    _atom_site_adp_type
    _atom_site_calc_flag
    _atom_site_occupancy
    _atom_site_disorder_assembly
    _atom_site_disorder_group
    Co Co1 0.74834(2) 0.12245(6) 0.74217(2) 0.01613(16) Uani d 1 . .
    O O1 0.77518(9) 0.2010(3) 0.66350(10) 0.0218(5) Uani d 1 . .
    O O2 0.77731(9) 0.5545(3) 0.67641(10) 0.0214(5) Uani d 1 . .
    O O3 0.84413(9) 0.8638(3) 0.37647(11) 0.0251(6) Uani d 1 . .
    O O4 0.79387(8) 0.6398(3) 0.30472(10) 0.0177(5) Uani d 1 . .
    O O5 0.69426(9) 0.3776(3) 0.72357(11) 0.0176(5) Uani d 1 . .
    N N1 0.61639(12) 0.3261(5) 0.77903(15) 0.0320(7) Uani d 1 . .
    N N2 0.50168(11) 0.4195(5) 0.93570(14) 0.0300(7) Uani d 1 . .
    C C1 0.78312(12) 0.3868(5) 0.64604(14) 0.0174(7) Uani d 1 . .
    C C2 0.80076(12) 0.4150(5) 0.58368(15) 0.0200(7) Uani d 1 . .
    C C3 0.80611(13) 0.6162(5) 0.56001(16) 0.0222(7) Uani d 1 . .
    H H3 0.799069 0.736233 0.583858 0.027 Uiso calc 1 . .
    C C4 0.82169(14) 0.6449(5) 0.50162(16) 0.0272(8) Uani d 1 . .
    H H4 0.824641 0.784229 0.485601 0.033 Uiso calc 1 . .
    C C5 0.83291(12) 0.4727(5) 0.46672(14) 0.0185(7) Uani d 1 . .
    C C6 0.82768(13) 0.2713(5) 0.49056(16) 0.0255(8) Uani d 1 . .
    H H6 0.835191 0.151654 0.466903 0.031 Uiso calc 1 . .
    C C7 0.81175(13) 0.2408(5) 0.54812(16) 0.0251(8) Uani d 1 . .
    H H7 0.808268 0.101157 0.563545 0.030 Uiso calc 1 . .
    C C8 0.85144(13) 0.4970(5) 0.40366(14) 0.0202(7) Uani d 1 . .
    H H8A 0.889229 0.513829 0.417283 0.024 Uiso calc 1 . .
    H H8B 0.843514 0.364930 0.377015 0.024 Uiso calc 1 . .
    C C9 0.82837(13) 0.6809(5) 0.35940(15) 0.0195(7) Uani d 1 . .
    C C10 0.60190(15) 0.4890(7) 0.81086(19) 0.0395(10) Uani d 1 . .
    H H10 0.617359 0.623322 0.809065 0.047 Uiso calc 1 . .
    C C11 0.56540(16) 0.4711(6) 0.8464(2) 0.0419(10) Uani d 1 . .
    H H11 0.556036 0.591621 0.867983 0.050 Uiso calc 1 . .
    C C12 0.54265(14) 0.2779(6) 0.85029(17) 0.0304(8) Uani d 1 . .
    C C13 0.55802(15) 0.1093(6) 0.81812(19) 0.0355(9) Uani d 1 . .
    H H13 0.543538 -0.027144 0.819787 0.043 Uiso calc 1 . .
    C C14 0.59459(15) 0.1393(6) 0.78341(19) 0.0354(9) Uani d 1 . .
    H H14 0.604698 0.020841 0.761580 0.043 Uiso calc 1 . .
    C C15 0.50169(15) 0.2492(7) 0.88805(19) 0.0373(10) Uani d 1 . .
    H H15A 0.467525 0.242547 0.855163 0.045 Uiso calc 1 . .
    H H15B 0.507536 0.112621 0.912525 0.045 Uiso calc 1 . .
    C C16 0.54563(14) 0.4017(6) 0.99510(18) 0.0345(9) Uani d 1 . .
    H H16A 0.577929 0.403010 0.981173 0.041 Uiso calc 1 . .
    H H16B 0.543748 0.265931 1.018344 0.041 Uiso calc 1 . .
    C C17 0.45449(14) 0.4153(7) 0.95746(19) 0.0371(10) Uani d 1 . .
    H H17A 0.452101 0.279572 0.980461 0.045 Uiso calc 1 . .
    H H17B 0.424369 0.426346 0.917854 0.045 Uiso calc 1 . .
    O O1W 0.4535(4) 0.7370(16) 0.8420(5) 0.131(4) Uani d 0.5 . .
    H H1WA 0.455906 0.672793 0.879981 0.196 Uiso d 0.5 . .
    H H1WB 0.468736 0.858073 0.853331 0.196 Uiso d 0.5 . .
    H H5A 0.6813(14) 0.440(6) 0.6864(13) 0.044(12) Uiso d 1 . .
    H H5B 0.6705(14) 0.359(7) 0.743(2) 0.072(17) Uiso d 1 . .
loop_
    _atom_site_aniso_label
    _atom_site_aniso_U_11
    _atom_site_aniso_U_22
    _atom_site_aniso_U_33
    _atom_site_aniso_U_12
    _atom_site_aniso_U_13
    _atom_site_aniso_U_23
    Co1 0.0225(3) 0.0114(2) 0.0161(2) -0.00011(18) 0.00797(18) 0.00042(16)
    O1 0.0344(15) 0.0149(12) 0.0194(11) 0.0002(10) 0.0130(10) 0.0009(9)
    O2 0.0313(14) 0.0169(12) 0.0196(11) -0.0004(10) 0.0132(10) 0.0000(9)
    O3 0.0346(15) 0.0200(13) 0.0178(11) -0.0065(11) 0.0019(10) 0.0005(9)
    O4 0.0228(13) 0.0150(12) 0.0127(10) -0.0003(9) 0.0003(9) -0.0008(8)
    O5 0.0221(13) 0.0143(12) 0.0168(11) 0.0021(10) 0.0061(10) 0.0019(9)
    N1 0.0281(19) 0.0404(19) 0.0293(16) 0.0012(15) 0.0109(14) 0.0035(14)
    N2 0.0225(17) 0.0423(19) 0.0271(15) -0.0019(14) 0.0101(13) -0.0023(13)
    C1 0.0181(18) 0.0184(17) 0.0152(15) 0.0010(14) 0.0037(13) 0.0017(13)
    C2 0.0214(19) 0.0233(18) 0.0160(15) 0.0024(14) 0.0059(13) 0.0013(13)
    C3 0.034(2) 0.0137(16) 0.0223(16) 0.0006(15) 0.0127(15) -0.0021(13)
    C4 0.045(2) 0.0169(18) 0.0232(17) -0.0018(16) 0.0160(16) 0.0033(14)
    C5 0.0194(18) 0.0206(17) 0.0148(14) -0.0006(14) 0.0034(13) -0.0001(13)
    C6 0.036(2) 0.0184(18) 0.0257(17) 0.0017(16) 0.0138(16) -0.0015(14)
    C7 0.037(2) 0.0154(17) 0.0270(17) 0.0014(16) 0.0160(16) 0.0031(14)
    C8 0.0246(19) 0.0197(17) 0.0171(15) 0.0014(15) 0.0069(14) 0.0028(13)
    C9 0.0214(19) 0.0230(18) 0.0172(15) -0.0015(14) 0.0104(14) -0.0021(13)
    C10 0.046(3) 0.035(2) 0.043(2) -0.004(2) 0.022(2) 0.0025(19)
    C11 0.053(3) 0.034(2) 0.050(2) -0.002(2) 0.032(2) -0.006(2)
    C12 0.028(2) 0.035(2) 0.0288(18) -0.0014(18) 0.0088(16) 0.0007(16)
    C13 0.038(2) 0.030(2) 0.042(2) -0.0035(18) 0.0172(18) 0.0008(17)
    C14 0.040(2) 0.034(2) 0.036(2) 0.0052(19) 0.0168(18) -0.0008(17)
    C15 0.036(2) 0.043(2) 0.037(2) -0.005(2) 0.0162(18) -0.0036(18)
    C16 0.022(2) 0.050(3) 0.033(2) 0.0060(18) 0.0099(16) -0.0004(18)
    C17 0.020(2) 0.061(3) 0.0313(19) -0.0041(19) 0.0076(16) -0.0082(18)
    O1W 0.165(10) 0.120(8) 0.115(8) -0.008(8) 0.052(7) 0.013(7)
_geom_special_details
;
 All esds (except the esd in the dihedral angle between two l.s. planes)
 are estimated using the full covariance matrix.  The cell esds are taken
 into account individually in the estimation of esds in distances, angles
 and torsion angles; correlations between esds in cell parameters are only
 used when they are defined by crystal symmetry.  An approximate (isotropic)
 treatment of cell esds is used for estimating esds involving l.s. planes.
;
loop_
    _geom_bond_atom_site_label_1
    _geom_bond_atom_site_label_2
    _geom_bond_site_symmetry_2
    _geom_bond_distance
    _geom_bond_publ_flag
    Co1 O1 . 2.011(2) y
    Co1 O2 4_646 2.029(2) y
    Co1 O4 7_656 2.094(2) y
    Co1 O4 6_566 2.140(2) y
    Co1 O5 . 2.139(2) y
    Co1 O5 4_646 2.169(2) y
    O1 C1 . 1.262(4) ?
    O2 C1 . 1.261(4) ?
    O3 C9 . 1.248(4) ?
    O4 C9 . 1.284(4) ?
    O5 H5A . 0.851(19) ?
    O5 H5B . 0.855(19) ?
    N1 C10 . 1.334(5) ?
    N1 C14 . 1.332(5) ?
    N2 C15 . 1.457(5) ?
    N2 C16 . 1.466(5) ?
    N2 C17 . 1.462(4) ?
    C1 C2 . 1.499(4) ?
    C2 C3 . 1.382(4) ?
    C2 C7 . 1.397(4) ?
    C3 H3 . 0.9500 ?
    C3 C4 . 1.392(4) ?
    C4 H4 . 0.9500 ?
    C4 C5 . 1.382(4) ?
    C5 C6 . 1.384(5) ?
    C5 C8 . 1.523(4) ?
    C6 H6 . 0.9500 ?
    C6 C7 . 1.382(4) ?
    C7 H7 . 0.9500 ?
    C8 H8A . 0.9900 ?
    C8 H8B . 0.9900 ?
    C8 C9 . 1.505(4) ?
    C10 H10 . 0.9500 ?
    C10 C11 . 1.383(5) ?
    C11 H11 . 0.9500 ?
    C11 C12 . 1.377(5) ?
    C12 C13 . 1.376(5) ?
    C12 C15 . 1.526(5) ?
    C13 H13 . 0.9500 ?
    C13 C14 . 1.381(5) ?
    C14 H14 . 0.9500 ?
    C15 H15A . 0.9900 ?
    C15 H15B . 0.9900 ?
    C16 H16A . 0.9900 ?
    C16 H16B . 0.9900 ?
    C16 C17 5_667 1.515(5) ?
    C17 H17A . 0.9900 ?
    C17 H17B . 0.9900 ?
    O1W H1WA . 0.8698 ?
    O1W H1WB . 0.8699 ?
loop_
    _geom_angle_atom_site_label_1
    _geom_angle_atom_site_label_2
    _geom_angle_atom_site_label_3
    _geom_angle_site_symmetry_1
    _geom_angle_site_symmetry_3
    _geom_angle
    _geom_angle_publ_flag
    O1 Co1 O2 . 4_646 177.55(9) y
    O1 Co1 O4 . 6_566 92.37(9) y
    O1 Co1 O4 . 7_656 95.23(9) y
    O1 Co1 O5 . 4_646 93.31(9) y
    O1 Co1 O5 . . 92.67(9) y
    O2 Co1 O4 4_646 6_566 85.22(9) y
    O2 Co1 O4 4_646 7_656 87.21(9) y
    O2 Co1 O5 4_646 . 86.49(9) y
    O2 Co1 O5 4_646 4_646 87.29(9) y
    O4 Co1 O4 7_656 6_566 170.65(6) y
    O4 Co1 O5 6_566 4_646 93.25(8) y
    O4 Co1 O5 7_656 4_646 80.90(9) y
    O4 Co1 O5 7_656 . 104.48(9) y
    O5 Co1 O4 . 6_566 80.55(9) y
    O5 Co1 O5 . 4_646 171.56(4) y
    C1 O1 Co1 . . 125.86(19) ?
    C1 O2 Co1 . 4_656 134.8(2) ?
    Co1 O4 Co1 7_656 6_565 96.93(8) ?
    C9 O4 Co1 . 7_656 138.0(2) ?
    C9 O4 Co1 . 6_565 123.7(2) ?
    Co1 O5 Co1 . 4_656 94.73(9) ?
    Co1 O5 H5A . . 127(3) ?
    Co1 O5 H5A 4_656 . 93(3) ?
    Co1 O5 H5B 4_656 . 120(3) ?
    Co1 O5 H5B . . 112(3) ?
    H5A O5 H5B . . 108(4) ?
    C14 N1 C10 . . 117.0(3) ?
    C15 N2 C16 . . 111.2(3) ?
    C15 N2 C17 . . 110.6(3) ?
    C17 N2 C16 . . 108.7(3) ?
    O1 C1 C2 . . 118.3(3) ?
    O2 C1 O1 . . 125.7(3) ?
    O2 C1 C2 . . 116.0(3) ?
    C3 C2 C1 . . 120.0(3) ?
    C3 C2 C7 . . 118.7(3) ?
    C7 C2 C1 . . 121.3(3) ?
    C2 C3 H3 . . 119.6 ?
    C2 C3 C4 . . 120.7(3) ?
    C4 C3 H3 . . 119.6 ?
    C3 C4 H4 . . 119.7 ?
    C5 C4 C3 . . 120.6(3) ?
    C5 C4 H4 . . 119.7 ?
    C4 C5 C6 . . 118.6(3) ?
    C4 C5 C8 . . 122.4(3) ?
    C6 C5 C8 . . 119.0(3) ?
    C5 C6 H6 . . 119.4 ?
    C7 C6 C5 . . 121.3(3) ?
    C7 C6 H6 . . 119.4 ?
    C2 C7 H7 . . 119.9 ?
    C6 C7 C2 . . 120.1(3) ?
    C6 C7 H7 . . 119.9 ?
    C5 C8 H8A . . 108.6 ?
    C5 C8 H8B . . 108.6 ?
    H8A C8 H8B . . 107.5 ?
    C9 C8 C5 . . 114.8(3) ?
    C9 C8 H8A . . 108.6 ?
    C9 C8 H8B . . 108.6 ?
    O3 C9 O4 . . 123.2(3) ?
    O3 C9 C8 . . 119.1(3) ?
    O4 C9 C8 . . 117.7(3) ?
    N1 C10 H10 . . 118.5 ?
    N1 C10 C11 . . 122.9(4) ?
    C11 C10 H10 . . 118.5 ?
    C10 C11 H11 . . 120.1 ?
    C12 C11 C10 . . 119.8(4) ?
    C12 C11 H11 . . 120.1 ?
    C11 C12 C15 . . 122.1(3) ?
    C13 C12 C11 . . 117.3(3) ?
    C13 C12 C15 . . 120.6(3) ?
    C12 C13 H13 . . 120.2 ?
    C12 C13 C14 . . 119.7(4) ?
    C14 C13 H13 . . 120.2 ?
    N1 C14 C13 . . 123.2(4) ?
    N1 C14 H14 . . 118.4 ?
    C13 C14 H14 . . 118.4 ?
    N2 C15 C12 . . 112.9(3) ?
    N2 C15 H15A . . 109.0 ?
    N2 C15 H15B . . 109.0 ?
    C12 C15 H15A . . 109.0 ?
    C12 C15 H15B . . 109.0 ?
    H15A C15 H15B . . 107.8 ?
    N2 C16 H16A . . 109.7 ?
    N2 C16 H16B . . 109.7 ?
    N2 C16 C17 . 5_667 110.0(3) ?
    H16A C16 H16B . . 108.2 ?
    C17 C16 H16A 5_667 . 109.7 ?
    C17 C16 H16B 5_667 . 109.7 ?
    N2 C17 C16 . 5_667 109.8(3) ?
    N2 C17 H17A . . 109.7 ?
    N2 C17 H17B . . 109.7 ?
    C16 C17 H17A 5_667 . 109.7 ?
    C16 C17 H17B 5_667 . 109.7 ?
    H17A C17 H17B . . 108.2 ?
    H1WA O1W H1WB . . 104.5 ?
loop_
    _geom_torsion_atom_site_label_1
    _geom_torsion_atom_site_label_2
    _geom_torsion_atom_site_label_3
    _geom_torsion_atom_site_label_4
    _geom_torsion_site_symmetry_1
    _geom_torsion_site_symmetry_2
    _geom_torsion_site_symmetry_3
    _geom_torsion_site_symmetry_4
    _geom_torsion
    _geom_torsion_publ_flag
    Co1 O1 C1 O2 . . . . 2.7(5) ?
    Co1 O1 C1 C2 . . . . -176.9(2) ?
    Co1 O2 C1 O1 4_656 . . . -3.5(5) ?
    Co1 O2 C1 C2 4_656 . . . 176.2(2) ?
    Co1 O4 C9 O3 6_565 . . . -11.0(4) ?
    Co1 O4 C9 O3 7_656 . . . -174.2(2) ?
    Co1 O4 C9 C8 6_565 . . . 170.56(19) ?
    Co1 O4 C9 C8 7_656 . . . 7.3(4) ?
    O1 C1 C2 C3 . . . . 175.1(3) ?
    O1 C1 C2 C7 . . . . -4.5(5) ?
    O2 C1 C2 C3 . . . . -4.6(5) ?
    O2 C1 C2 C7 . . . . 175.8(3) ?
    N1 C10 C11 C12 . . . . 0.5(6) ?
    C1 C2 C3 C4 . . . . -179.0(3) ?
    C1 C2 C7 C6 . . . . 179.6(3) ?
    C2 C3 C4 C5 . . . . -1.0(5) ?
    C3 C2 C7 C6 . . . . 0.1(5) ?
    C3 C4 C5 C6 . . . . 0.8(5) ?
    C3 C4 C5 C8 . . . . -178.3(3) ?
    C4 C5 C6 C7 . . . . -0.2(5) ?
    C4 C5 C8 C9 . . . . -35.2(5) ?
    C5 C6 C7 C2 . . . . -0.3(5) ?
    C5 C8 C9 O3 . . . . 76.4(4) ?
    C5 C8 C9 O4 . . . . -105.1(3) ?
    C6 C5 C8 C9 . . . . 145.6(3) ?
    C7 C2 C3 C4 . . . . 0.6(5) ?
    C8 C5 C6 C7 . . . . 179.0(3) ?
    C10 N1 C14 C13 . . . . 0.8(6) ?
    C10 C11 C12 C13 . . . . 0.3(6) ?
    C10 C11 C12 C15 . . . . -179.3(4) ?
    C11 C12 C13 C14 . . . . -0.5(6) ?
    C11 C12 C15 N2 . . . . -18.8(5) ?
    C12 C13 C14 N1 . . . . -0.1(6) ?
    C13 C12 C15 N2 . . . . 161.7(3) ?
    C14 N1 C10 C11 . . . . -1.0(6) ?
    C15 N2 C16 C17 . . . 5_667 178.2(3) ?
    C15 N2 C17 C16 . . . 5_667 -177.9(3) ?
    C15 C12 C13 C14 . . . . 179.1(4) ?
    C16 N2 C15 C12 . . . . -73.7(4) ?
    C16 N2 C17 C16 . . . 5_667 59.7(4) ?
    C17 N2 C15 C12 . . . . 165.4(3) ?
    C17 N2 C16 C17 . . . 5_667 -59.8(4) ?
loop_
    _geom_hbond_atom_site_label_D
    _geom_hbond_atom_site_label_H
    _geom_hbond_atom_site_label_A
    _geom_hbond_site_symmetry_A
    _geom_hbond_distance_DH
    _geom_hbond_distance_HA
    _geom_hbond_distance_DA
    _geom_hbond_angle_DHA
    _geom_hbond_publ_flag
    C11 H11 N2 . 0.95 2.53 2.860(5) 100.6 yes
    O1W H1WA N2 . 0.87 2.16 2.847(10) 136.1 yes
    O5 H5A O3 7_666 0.851(19) 1.79(2) 2.619(3) 164(4) yes
    O5 H5B N1 . 0.855(19) 1.82(2) 2.672(4) 175(5) yes
_shelx_space_group_comment
;
The symmetry employed for this shelxl refinement is uniquely defined
by the following loop, which should always be used as a source of
symmetry information in preference to the above space-group names.
They are only intended as comments.
;
_shelx_estimated_absorpt_T_min     ?
_shelx_estimated_absorpt_T_max     ?
_shelx_hkl_file
;
  -4   0   0  218.66    5.71
  -6   0   0    0.44    0.12
  -8   0   0   22.91    0.85
 -10   0   0   14.67    0.68
 -12   0   0   23.64    0.98
  12   0   0   24.19    1.51
 -14   0   0   46.93    1.68
  14   0   0   46.82    1.84
 -16   0   0   34.40    1.39
  16   0   0   35.03    1.54
 -18   0   0    0.13    0.14
  18   0   0    0.26    0.19
 -20   0   0   73.41    2.62
  20   0   0   79.54    2.88
   1  -1   0   19.55    0.70
  -1  -1   0   19.71    0.67
  -1   1   0   20.77    0.65
  -1   1   0   21.01    0.72
   1   1   0   20.18    0.71
  -3  -1   0  154.17    3.96
  -3   1   0  149.59    4.09
  -3   1   0  149.68    3.90
   3   1   0  144.92    4.10
  -5  -1   0   50.43    1.50
   5  -1   0   53.39    1.50
  -5   1   0   52.94    1.68
   5   1   0   56.61    1.75
   7  -1   0   16.97    0.63
  -7  -1   0   17.06    0.61
  -7   1   0   16.64    0.76
   7   1   0   17.19    0.81
  -9  -1   0    5.01    0.30
   9  -1   0    4.12    0.30
  -9   1   0    4.22    0.39
   9   1   0    4.22    0.41
 -11  -1   0    1.20    0.18
  11  -1   0    1.19    0.23
  11   1   0    1.53    0.33
 -11   1   0    1.80    0.28
 -13  -1   0    4.79    0.35
  13  -1   0    5.16    0.41
 -13   1   0    4.21    0.43
  13   1   0    4.49    0.48
 -15  -1   0    2.12    0.26
  15  -1   0    2.33    0.32
 -15   1   0    2.25    0.34
  15   1   0    1.24    0.33
  17  -1   0    3.01    0.38
  17   1   0    1.71    0.41
 -17   1   0    1.81    0.37
  19  -1   0    1.00    0.29
 -19   1   0    0.51    0.23
  19   1   0    0.92    0.31
  21  -1   0    2.73    0.42
 -21   1   0    2.07    0.46
  21   1   0    2.60    0.57
  23   1   0    0.06    0.22
 -23   1   0    0.15    0.23
  25   1   0    1.28    0.46
  27   1   0    2.68    0.68
  29   1   0    0.72    0.41
   0  -2   0    0.29    0.16
   0   2   0    0.16    0.15
   0   2   0    0.15    0.14
   2  -2   0    1.33    0.25
  -2  -2   0    1.11    0.22
  -2   2   0    1.55    0.19
   2   2   0    1.35    0.23
  -2   2   0    1.92    0.27
  -4  -2   0    4.02    0.30
   4   2   0    3.92    0.38
  -4   2   0    3.87    0.24
  -4   2   0    3.58    0.36
  -6  -2   0   15.69    0.64
   6   2   0   16.88    0.86
  -6   2   0   15.85    0.56
  -6   2   0   14.78    0.80
  -8  -2   0    0.99    0.15
  -8   2   0    0.84    0.26
   8   2   0    1.27    0.32
  -8   2   0    0.87    0.12
 -10  -2   0    1.37    0.18
  10  -2   0    1.33    0.18
 -10   2   0    1.63    0.35
  10   2   0    1.42    0.34
 -10   2   0    1.23    0.15
  12  -2   0    0.26    0.11
 -12  -2   0    0.27    0.11
 -12   2   0    0.36    0.11
  12   2   0    0.30    0.20
 -12   2   0    0.31    0.19
  14  -2   0    6.94    0.46
  14   2   0    7.94    0.72
 -14   2   0    8.22    0.69
  16  -2   0    1.04    0.23
 -16   2   0    1.13    0.36
  16   2   0    1.39    0.40
 -18   2   0    0.35    0.22
  18   2   0    0.05    0.19
 -20   2   0    2.64    0.54
  20   2   0    2.20    0.54
 -22   2   0    1.06    0.35
  22   2   0    2.39    0.58
 -24   2   0    0.52    0.34
  24   2   0    0.80    0.41
  26   2   0    0.13    0.28
  28   2   0    0.17    0.29
  30   2   0   -0.18    0.27
   1  -3   0    0.18    0.14
  -1  -3   0    0.14    0.14
   1   3   0    0.14    0.13
  -1   3   0    0.29    0.17
   1   3   0    0.05    0.12
  -1   3   0    0.14    0.12
  -3  -3   0    3.30    0.33
  -3   3   0    3.10    0.39
   3   3   0    2.86    0.36
  -3   3   0    3.36    0.30
  -5  -3   0    0.03    0.10
  -5   3   0    0.01    0.06
   5   3   0   -0.08    0.07
  -5   3   0   -0.03    0.14
   5   3   0    0.07    0.13
  -7  -3   0   19.58    0.83
  -7   3   0   18.33    0.70
   7   3   0   17.87    1.04
  -9  -3   0    0.10    0.09
  -9   3   0    0.06    0.15
  -9   3   0    0.00    0.06
   9   3   0    0.11    0.15
 -11  -3   0   16.45    0.72
 -11   3   0   16.06    1.03
  11   3   0   16.90    1.09
 -13   3   0    0.34    0.23
  13   3   0    0.94    0.33
 -15   3   0    0.40    0.28
  15   3   0    0.95    0.38
 -17   3   0    0.12    0.21
  17   3   0    0.33    0.24
  19   3   0    0.40    0.30
 -19   3   0    0.08    0.22
  21   3   0    0.16    0.25
 -21   3   0   -0.12    0.18
 -23   3   0    0.33    0.30
  23   3   0    0.23    0.31
  25   3   0    1.48    0.55
 -25   3   0    0.72    0.39
 -27   3   0    6.59    0.87
  27   3   0    5.83    1.12
   0  -4   0  112.35    3.59
   0   4   0  110.10    3.48
   0   4   0  110.83    3.60
  -2  -4   0   96.52    3.12
   2   4   0   96.86    3.17
  -2   4   0   94.35    2.99
  -2   4   0   98.84    3.27
   2   4   0   91.41    3.12
  -4  -4   0   50.95    1.89
  -4   4   0   52.31    1.78
  -4   4   0   50.05    2.07
   4   4   0   50.56    2.04
  -6  -4   0   32.47    1.32
   6   4   0   28.57    1.48
   6   4   0   31.18    1.31
  -6   4   0   29.53    1.52
  -8  -4   0    9.29    0.60
  -8   4   0    9.67    0.82
   8   4   0    9.42    0.61
   8   4   0   10.34    0.85
 -10   4   0    6.47    0.71
  10   4   0    8.86    0.82
  10   4   0    8.77    0.56
  12   4   0    6.47    0.75
 -12   4   0    9.06    0.83
  14   4   0   15.28    1.20
 -14   4   0   13.85    1.09
  16   4   0   22.76    1.55
 -16   4   0   22.30    1.48
 -18   4   0   29.21    1.78
  18   4   0   33.83    2.00
  20   4   0   30.05    1.94
 -20   4   0   30.72    1.86
  22   4   0   20.32    1.61
 -22   4   0   17.64    1.41
  24   4   0   14.88    1.40
 -24   4   0   10.91    1.12
  26   4   0    6.53    1.02
 -26   4   0    7.60    0.98
  -1   5   0    0.17    0.17
   1   5   0    0.01    0.13
   1   5   0   -0.03    0.15
  -1   5   0   -0.04    0.14
   3   5   0    0.04    0.17
   3   5   0    0.13    0.18
  -3   5   0   -0.07    0.12
  -5  -5   0   -0.08    0.14
  -5   5   0   -0.24    0.13
   5   5   0   -0.02    0.14
   7   5   0   21.33    1.36
   7   5   0   24.28    1.21
  -7   5   0   22.40    1.42
  -9   5   0   12.92    1.09
   9   5   0   14.00    1.11
  11   5   0    3.29    0.70
 -11   5   0    4.33    0.65
  13   5   0    0.36    0.30
 -13   5   0    0.01    0.21
 -15   5   0   -0.06    0.21
  15   5   0    0.21    0.27
 -17   5   0   -0.05    0.23
  17   5   0   -0.03    0.27
 -19   5   0    0.41    0.33
  19   5   0    0.44    0.37
 -21   5   0    0.04    0.25
  21   5   0   -0.09    0.26
  23   5   0    2.61    0.79
 -23   5   0    1.35    0.53
   0   6   0    1.16    0.40
  -2   6   0    0.65    0.32
   2   6   0    0.14    0.21
  -4   6   0   13.01    1.11
   4   6   0   14.33    1.08
  -6   6   0    0.17    0.26
   6   6   0    0.08    0.22
   8   6   0    0.27    0.26
  -8   6   0    0.52    0.34
  10   6   0    0.01    0.27
 -10   6   0    0.06    0.24
 -12   6   0    0.68    0.38
  12   6   0   -0.03    0.22
  14   6   0    0.09    0.34
 -14   6   0    0.25    0.35
 -16   6   0    3.32    0.78
  16   6   0    3.27    0.80
  18   6   0    0.00    0.31
 -18   6   0    0.06    0.28
   1   7   0    0.59    0.36
  -1   7   0    0.41    0.32
  -3   7   0    0.12    0.33
  -5   7   0    0.84    0.43
  -7   7   0    0.25    0.28
   9   7   0    0.10    0.30
  -9   7   0   -0.23    0.28
 -11   7   0    0.34    0.40
  11   7   0    0.79    0.42
  26   0  -1   -0.14    0.19
  24   0  -1    0.01    0.21
  22   0  -1   -0.05    0.20
  20   0  -1   -0.19    0.12
 -18   0   1   -0.07    0.11
  18   0  -1   -0.11    0.11
 -16   0   1   -0.01    0.08
  16   0  -1   -0.08    0.11
 -14   0   1   -0.03    0.07
  14   0  -1   -0.03    0.12
 -12   0   1   -0.09    0.05
  12   0  -1    0.08    0.12
  10   0  -1    0.05    0.12
 -10   0   1    0.00    0.08
   8   0  -1   -0.11    0.08
  -8   0   1   -0.02    0.06
  -6   0   1   -0.06    0.05
   6   0  -1    0.02    0.09
  -4   0   1   -0.06    0.04
   4   0  -1    0.03    0.08
   2   0  -1   -0.25    0.06
  -2   0  -1    0.00    0.04
  -4   0  -1   -0.90    0.07
  -6   0  -1    0.05    0.09
  -8   0  -1   -0.11    0.08
 -10   0  -1   -0.04    0.08
 -12   0  -1   -0.04    0.09
 -14   0  -1    0.03    0.10
 -16   0  -1   -0.01    0.11
 -18   0  -1    0.04    0.14
 -20   0  -1    0.19    0.17
  31   1  -1    0.22    0.29
  29   1  -1    0.14    0.31
  27   1  -1   -0.02    0.26
  25   1  -1    3.76    0.73
  23   1  -1    1.76    0.52
  21  -1  -1   10.81    0.83
 -21   1   1   11.26    0.84
  21   1  -1   11.92    0.97
  19  -1  -1    1.71    0.37
 -19   1   1    2.09    0.41
  19   1  -1    1.53    0.42
  17  -1  -1    2.28    0.34
 -17   1   1    2.38    0.37
  17   1  -1    3.29    0.47
 -15  -1   1    0.09    0.09
  15  -1  -1    0.34    0.17
  15   1  -1   -0.03    0.11
 -15   1   1    0.09    0.14
  13  -1  -1    5.99    0.46
 -13  -1   1    6.37    0.37
 -13   1   1    5.88    0.49
  13   1  -1    6.15    0.56
 -11  -1   1    3.04    0.22
  11  -1  -1    3.11    0.32
  11   1  -1    2.53    0.36
 -11   1   1    3.21    0.34
   9  -1  -1    6.11    0.39
  -9  -1   1    5.79    0.28
   9   1  -1    5.12    0.45
  -9   1   1    5.02    0.42
   7  -1  -1   13.00    0.57
  -7  -1   1   13.45    0.44
   7   1  -1   13.80    0.70
  -7   1   1   13.52    0.65
   5  -1  -1   17.24    0.73
  -5  -1   1   17.72    0.56
   5  -1  -1   18.33    0.66
  -5   1   1   17.23    0.73
   5   1  -1   18.15    0.77
  -5   1   1   18.21    0.64
   3  -1  -1  120.84    3.25
  -3  -1   1  115.03    3.08
  -3   1   1  116.03    3.14
  -3   1   1  116.96    3.25
   3   1  -1  117.94    3.09
   3   1  -1  115.96    3.26
   1  -1  -1   33.34    1.09
   1   1  -1   35.27    1.06
  -1   1   1   34.78    1.06
  -1  -1  -1   39.61    1.24
  -1   1  -1   40.56    1.14
  -1   1  -1   43.42    1.28
   1   1   1   40.92    1.28
  -3  -1  -1    0.40    0.11
   3   1   1    0.53    0.14
  -3   1  -1    0.28    0.12
  -5  -1  -1   19.76    0.69
   5  -1   1   19.98    0.60
   5   1   1   18.89    0.82
  -5   1  -1   16.11    0.77
  -7  -1  -1    0.10    0.09
   7  -1   1    0.10    0.07
  -7   1  -1    0.17    0.14
   7   1   1    0.09    0.13
   9  -1   1    0.07    0.08
  -9  -1  -1   -0.01    0.08
  -9   1  -1   -0.09    0.09
   9   1   1   -0.03    0.12
 -11  -1  -1    6.45    0.42
  11  -1   1    6.09    0.41
 -11   1  -1    6.50    0.52
  11   1   1    7.06    0.56
 -13  -1  -1    4.19    0.36
  13  -1   1    3.98    0.36
 -13   1  -1    4.10    0.43
  13   1   1    3.95    0.45
  15  -1   1    0.11    0.13
 -15  -1  -1    0.21    0.12
  15   1   1    0.61    0.26
 -15   1  -1    0.24    0.19
  17  -1   1   10.13    0.69
 -17  -1  -1    9.85    0.63
 -17   1  -1    8.65    0.72
  17   1   1    9.56    0.78
  19  -1   1    0.36    0.20
 -19   1  -1    0.40    0.18
  19   1   1    0.47    0.26
 -21   1  -1    4.20    0.54
  21   1   1    3.98    0.56
  23   1   1    0.70    0.33
 -23   1  -1    0.72    0.31
  25   1   1    0.60    0.35
  27   1   1    0.04    0.28
  29   1   1    0.00    0.27
  30   2  -1    7.77    1.02
  28   2  -1    3.17    0.75
  26   2  -1   17.99    1.43
  24   2  -1    6.07    0.81
 -24   2   1    6.62    0.73
  22   2  -1    5.62    0.75
 -22   2   1    8.00    0.78
 -20   2   1    8.03    0.74
  20   2  -1    6.32    0.75
  18   2  -1    5.38    0.66
 -18   2   1    5.81    0.68
  16  -2  -1    6.27    0.48
  16   2  -1    4.64    0.59
 -16   2   1    7.75    0.68
  14  -2  -1   49.87    1.71
  14   2  -1   50.51    2.12
 -14   2   1   50.95    2.00
 -12  -2   1  163.12    4.37
  12  -2  -1  161.27    4.56
  12   2  -1  162.59    5.03
 -12   2   1  162.98    4.52
 -12   2   1  166.64    4.93
  10  -2  -1  200.15    5.43
 -10  -2   1  198.32    5.25
 -10   2   1  201.68    5.37
  10   2  -1  199.06    5.85
 -10   2   1  193.92    5.74
  -8  -2   1   71.97    1.99
  -8   2   1   67.64    2.03
  -8   2   1   67.77    2.34
   8   2  -1   70.33    2.41
  -6  -2   1   74.66    2.14
  -6   2   1   76.82    2.17
   6   2  -1   74.05    2.14
  -6   2   1   75.66    2.45
   6   2  -1   74.40    2.46
   4  -2  -1   30.89    1.20
  -4  -2   1   31.39    1.04
   4   2  -1   31.17    1.04
   4   2  -1   30.33    1.20
  -4   2   1   29.79    1.03
  -4   2   1   31.34    1.22
  -2  -2   1   35.99    1.24
   2  -2  -1   38.74    1.36
  -2   2   1   40.58    1.38
  -2   2   1   38.01    1.26
   2   2  -1   35.25    1.30
   0  -2  -1   41.84    1.41
   0   2   1   41.74    1.40
   0   2  -1   38.40    1.31
   0   2  -1   40.73    1.39
  -2  -2  -1   51.83    1.78
   2   2   1   57.31    1.87
  -2   2  -1   58.70    1.67
  -2   2  -1   59.06    1.87
  -4  -2  -1   92.83    2.68
  -4   2  -1   91.11    2.83
  -4   2  -1   92.04    2.47
   4   2   1   88.80    2.84
  -6  -2  -1  220.88    5.92
   6   2   1  214.08    6.18
  -6   2  -1  221.95    5.65
  -6   2  -1  217.10    6.16
  -8  -2  -1  157.17    4.48
   8   2   1  165.16    4.87
  -8   2  -1  162.52    4.79
  -8   2  -1  165.94    4.24
  10  -2   1  140.35    3.83
 -10  -2  -1  142.68    4.00
 -10   2  -1  142.15    3.80
 -10   2  -1  143.58    4.38
  10   2   1  145.24    4.48
 -12  -2  -1   74.09    2.31
  12  -2   1   76.08    2.21
  12   2   1   76.96    2.77
 -12   2  -1   77.17    2.69
  14  -2   1   16.55    0.72
 -14  -2  -1   17.28    0.77
  14   2   1   16.07    1.07
 -14   2  -1   18.31    1.06
 -16   2  -1   13.81    0.96
  16   2   1   13.53    1.01
  18   2   1   31.43    1.69
 -18   2  -1   29.95    1.56
  20   2   1   22.83    1.45
 -20   2  -1   22.50    1.36
  22   2   1    9.38    0.94
 -22   2  -1    8.69    0.86
 -24   2  -1    0.74    0.36
  24   2   1    0.65    0.39
  26   2   1    8.11    0.97
  28   2   1    3.91    0.83
  29   3  -1    0.27    0.37
 -27   3   1    0.11    0.27
  27   3  -1   -0.11    0.29
 -25   3   1    1.56    0.51
  25   3  -1    1.08    0.46
 -23   3   1   -0.12    0.20
  23   3  -1    0.13    0.28
 -21   3   1    1.01    0.42
  21   3  -1    1.26    0.47
  19   3  -1    0.22    0.22
 -19   3   1    0.37    0.26
 -17   3   1    9.05    0.83
  17   3  -1    5.54    0.72
 -15   3   1    0.62    0.28
  15   3  -1    0.32    0.24
 -13   3   1    3.94    0.51
  13   3  -1    3.05    0.49
  11   3  -1    0.56    0.27
  11   3  -1    0.69    0.15
 -11   3   1    1.08    0.33
  -9  -3   1    0.89    0.17
   9   3  -1    0.93    0.18
   9   3  -1    1.20    0.35
  -9   3   1    0.41    0.22
  -9   3   1    0.96    0.15
  -7  -3   1    6.62    0.42
  -7   3   1    6.38    0.58
  -7   3   1    6.16    0.38
   7   3  -1    6.05    0.41
   7   3  -1    7.64    0.63
  -5  -3   1    0.09    0.12
   5  -3  -1    0.08    0.15
  -5   3   1    0.24    0.17
  -5   3   1    0.14    0.09
   5   3  -1    0.09    0.15
   5   3  -1    0.10    0.10
  -3  -3   1    3.13    0.32
   3  -3  -1    2.75    0.35
   3   3  -1    2.82    0.34
  -3   3   1    2.52    0.28
  -3   3   1    2.24    0.35
   1  -3  -1   18.99    0.94
   1   3  -1   19.14    0.92
  -1   3   1   19.13    0.95
   1   3  -1   18.39    0.88
  -1   3   1   19.33    0.89
  -1  -3  -1    0.23    0.15
  -1   3  -1    0.35    0.13
   1   3   1    0.28    0.15
   1   3   1    0.32    0.15
  -1   3  -1    0.21    0.16
  -3  -3  -1    0.43    0.17
  -3   3  -1    0.43    0.21
  -3   3  -1    0.68    0.16
   3   3   1    0.52    0.22
  -5  -3  -1    3.49    0.35
   5   3   1    3.82    0.44
  -5   3  -1    3.79    0.44
  -5   3  -1    3.63    0.25
  -7  -3  -1   18.78    0.85
  -7   3  -1   18.50    0.63
  -7   3  -1   18.60    1.05
   7   3   1   18.25    1.06
  -9  -3  -1    2.37    0.28
   9   3   1    2.57    0.42
  -9   3  -1    2.84    0.41
 -11  -3  -1    0.17    0.10
 -11   3  -1    0.00    0.15
  11   3   1   -0.02    0.15
 -13   3  -1    0.27    0.19
  13   3   1    0.07    0.16
 -15   3  -1    0.60    0.29
  15   3   1    0.14    0.20
 -17   3  -1    4.59    0.61
  17   3   1    3.03    0.64
 -19   3  -1    6.31    0.75
  19   3   1    7.04    0.83
 -21   3  -1    3.63    0.73
  21   3   1    3.74    0.75
  23   3   1    2.85    0.69
 -23   3  -1    4.00    0.76
  25   3   1   -0.02    0.33
 -25   3  -1   -0.04    0.21
 -27   3  -1   -0.03    0.25
  27   3   1   -0.11    0.28
  26   4  -1    0.81    0.46
 -26   4   1    0.33    0.33
 -24   4   1    0.05    0.28
  24   4  -1    0.04    0.28
 -22   4   1    0.84    0.41
  22   4  -1    0.28    0.33
  20   4  -1    0.50    0.36
 -20   4   1    1.20    0.45
 -18   4   1    0.03    0.26
  18   4  -1    0.09    0.17
 -16   4   1    0.23    0.24
  16   4  -1   -0.09    0.19
  14   4  -1    2.34    0.55
 -14   4   1    2.52    0.57
 -12   4   1    0.35    0.25
  12   4  -1    0.96    0.38
  10   4  -1    0.06    0.17
 -10   4   1    0.12    0.18
  -8  -4   1    0.63    0.19
   8   4  -1    0.79    0.22
   8   4  -1    0.36    0.23
  -8   4   1    0.61    0.28
  -6  -4   1    1.22    0.28
   6   4  -1    0.89    0.24
  -6   4   1    0.98    0.21
   6   4  -1    0.96    0.31
  -6   4   1    1.01    0.31
  -4   4   1    2.32    0.47
  -4   4   1    1.42    0.28
   4   4  -1    0.97    0.30
   2  -4  -1    4.44    0.50
   2   4  -1    3.28    0.42
  -2   4   1    3.55    0.39
  -2   4   1    3.01    0.42
   2   4  -1    3.36    0.41
   0  -4  -1    1.19    0.32
   0   4   1    0.66    0.24
   0   4  -1    0.35    0.18
   0   4  -1    0.80    0.25
   0   4   1    0.99    0.30
  -2  -4  -1   -0.06    0.11
   2   4   1   -0.08    0.11
  -2   4  -1   -0.03    0.14
  -2   4  -1   -0.03    0.09
   2   4   1    0.21    0.17
  -4  -4  -1    4.06    0.43
  -4   4  -1    3.75    0.39
   4   4   1    3.30    0.46
  -4   4  -1    4.04    0.52
  -6  -4  -1    0.54    0.19
  -6   4  -1    0.62    0.27
   6   4   1    0.73    0.28
   6   4   1    0.77    0.23
  -8  -4  -1    0.01    0.11
  -8   4  -1   -0.02    0.16
   8   4   1    0.02    0.12
   8   4   1   -0.10    0.14
  10   4   1    1.73    0.47
 -10   4  -1    2.04    0.47
  12   4   1   -0.07    0.12
 -12   4  -1   -0.08    0.15
 -14   4  -1    1.42    0.47
  14   4   1    0.94    0.40
  16   4   1    0.10    0.24
 -16   4  -1    0.07    0.24
  18   4   1    1.43    0.51
 -18   4  -1    0.83    0.39
 -20   4  -1   -0.12    0.25
  20   4   1   -0.11    0.24
  22   4   1   -0.06    0.31
 -22   4  -1    0.85    0.42
  24   4   1    0.46    0.40
 -24   4  -1    1.08    0.44
  26   4   1    0.23    0.37
 -26   4  -1    0.13    0.30
  23   5  -1    5.61    0.93
 -23   5   1    2.71    0.75
 -21   5   1    1.74    0.58
  21   5  -1    2.12    0.70
 -19   5   1    3.67    0.80
  19   5  -1    3.27    0.79
 -17   5   1    0.46    0.32
  17   5  -1    0.37    0.31
 -15   5   1    0.38    0.31
  15   5  -1    0.88    0.43
  13   5  -1   -0.06    0.23
 -13   5   1   -0.17    0.16
  11   5  -1   -0.16    0.19
 -11   5   1    0.45    0.31
   9   5  -1    3.09    0.62
  -9   5   1    3.26    0.65
   7   5  -1    6.25    0.70
  -7   5   1    9.35    0.87
   7   5  -1    7.77    0.64
   5   5  -1   25.28    1.39
  -5   5   1   21.95    1.37
  -3   5   1    0.03    0.16
   3   5  -1   -0.03    0.15
   3   5  -1   -0.08    0.12
  -1   5   1    3.11    0.42
   1   5  -1    3.39    0.45
  -1   5   1    4.01    0.53
   1   5  -1    2.68    0.42
  -1  -5  -1    9.80    0.80
   1   5   1   10.52    0.81
  -1   5  -1   12.45    0.91
   1   5   1   12.07    0.90
  -3  -5  -1    0.40    0.21
   3   5   1    0.45    0.26
  -3   5  -1    0.08    0.23
   3   5   1    0.41    0.23
  -5  -5  -1    1.10    0.32
   5   5   1    0.87    0.34
  -5   5  -1    1.20    0.41
  -7   5  -1    8.46    0.85
   7   5   1    9.04    0.86
   7   5   1    8.79    0.71
   9   5   1    1.30    0.43
  -9   5  -1    1.46    0.46
  11   5   1    2.49    0.62
 -11   5  -1    2.10    0.55
 -13   5  -1   10.46    1.03
  13   5   1    9.88    1.02
 -15   5  -1    0.01    0.19
  15   5   1    0.83    0.41
 -17   5  -1    0.22    0.29
  17   5   1   -0.09    0.26
 -19   5  -1    3.94    0.85
  19   5   1    3.86    0.87
 -21   5  -1    2.91    0.72
  21   5   1    1.33    0.58
 -23   5  -1    0.99    0.44
  23   5   1    1.00    0.52
  18   6  -1    7.59    1.03
 -18   6   1    8.16    1.06
  16   6  -1   12.41    1.28
 -16   6   1   15.57    1.39
  14   6  -1   31.15    2.03
 -14   6   1   38.25    2.19
  12   6  -1   48.39    2.51
 -12   6   1   48.54    2.55
 -10   6   1   57.94    2.80
  10   6  -1   57.57    2.71
  -8   6   1   29.13    1.79
   8   6  -1   26.60    1.66
  -6   6   1   16.45    1.28
   6   6  -1   16.34    1.20
  -4   6   1    4.66    0.67
  -2   6   1    0.05    0.20
   2   6  -1   -0.16    0.13
   0   6  -1   14.35    1.08
   0   6   1   12.15    1.01
  -2   6  -1    4.42    0.64
   2   6   1    4.50    0.60
   4   6   1    4.82    0.67
   4   6   1    4.07    0.61
  -4   6  -1    5.24    0.70
  -6   6  -1   18.68    1.37
   6   6   1   18.15    1.31
   8   6   1   10.07    1.00
  -8   6  -1   12.12    1.12
  10   6   1   13.21    1.20
 -10   6  -1   15.69    1.30
  12   6   1   16.34    1.39
 -12   6  -1   14.24    1.30
 -14   6  -1   18.25    1.51
  14   6   1   16.52    1.45
 -16   6  -1   16.35    1.45
  16   6   1   15.45    1.44
  18   6   1   10.37    1.23
 -18   6  -1   11.03    1.23
  11   7  -1    0.44    0.36
 -11   7   1   -0.29    0.24
  -9   7   1   -0.15    0.28
  -7   7   1   -0.08    0.26
  -5   7   1    0.61    0.37
  -3   7   1    0.89    0.42
   1   7  -1    0.21    0.29
  -1   7   1   -0.16    0.19
  -1   7  -1    0.25    0.31
   1   7   1    0.32    0.26
  -3   7  -1    0.06    0.30
  -5   7  -1    0.45    0.36
  -7   7  -1    0.05    0.26
  -9   7  -1    1.04    0.49
   9   7   1    1.08    0.46
 -11   7  -1    0.38    0.39
  11   7   1    0.29    0.40
  28   0  -2   14.59    1.34
  26   0  -2   36.73    1.96
  24   0  -2   14.52    1.11
  22   0  -2   40.25    1.93
  20   0  -2   24.27    1.36
  18   0  -2   12.69    0.89
 -18   0   2   12.35    0.72
 -16   0   2   10.76    0.61
  16   0  -2    9.70    0.74
 -14   0   2   47.66    1.60
  14   0  -2   46.45    1.82
 -12   0   2    2.97    0.28
  12   0  -2    2.86    0.36
 -10   0   2   10.54    0.51
  10   0  -2   11.50    0.66
   8   0  -2    0.85    0.21
  -8   0   2    0.66    0.13
  -6   0   2  223.51    5.94
   6   0  -2  225.75    5.94
   6   0  -2  233.06    6.13
   4   0  -2  205.63    5.34
   4   0  -2  204.87    5.48
   2   0  -2  157.40    4.21
   0   0  -2  118.20    3.17
  -2   0  -2  240.27    6.34
  -4   0  -2   10.91    0.51
  -6   0  -2 1000.00   26.16
  -8   0  -2  671.20   17.51
 -10   0  -2   83.24    2.59
 -12   0  -2    4.03    0.40
 -14   0  -2    3.45    0.41
 -16   0  -2   18.32    1.00
 -18   0  -2   52.97    2.06
 -20   0  -2   17.26    1.07
  31   1  -2    3.48    0.81
  29   1  -2    0.16    0.26
  27   1  -2    0.02    0.24
  25   1  -2    0.04    0.21
  23  -1  -2    6.21    0.65
  23   1  -2    5.67    0.73
  21  -1  -2    0.42    0.25
 -21   1   2    1.06    0.31
  21   1  -2    0.33    0.27
  19  -1  -2    0.59    0.26
  19   1  -2    0.44    0.26
 -19   1   2    0.56    0.24
  17  -1  -2    0.30    0.18
  17   1  -2   -0.04    0.15
 -17   1   2    0.18    0.14
  15  -1  -2    0.23    0.16
 -15  -1   2    0.26    0.10
 -15   1   2    0.17    0.14
  15   1  -2    0.01    0.16
 -13  -1   2    0.19    0.09
  13  -1  -2    0.32    0.16
 -13   1   2    0.38    0.15
  13   1  -2    0.33    0.20
  11  -1  -2    9.17    0.56
 -11  -1   2    9.06    0.37
  11   1  -2    8.52    0.64
 -11   1   2    9.91    0.59
   9  -1  -2   -0.01    0.08
   9   1  -2    0.11    0.15
  -9   1   2   -0.11    0.07
   7  -1  -2    0.21    0.11
   7  -1  -2    0.27    0.13
  -7   1   2    0.28    0.14
   7   1  -2    0.32    0.16
   5  -1  -2    5.85    0.37
   5  -1  -2    6.38    0.39
  -5   1   2    5.62    0.33
   5   1  -2    6.11    0.42
  -5   1   2    5.95    0.38
   3  -1  -2   29.91    1.02
  -3   1   2   31.05    0.98
   3   1  -2   27.65    1.01
   1  -1  -2   11.25    0.50
   1   1  -2   10.76    0.45
  -1   1   2   10.43    0.47
  -1  -1  -2    0.15    0.11
  -1   1  -2    0.01    0.08
  -1   1  -2    0.10    0.06
   1   1   2    0.11    0.10
  -3  -1  -2  195.44    5.28
   3   1   2  195.13    5.37
  -3   1  -2  199.65    5.36
   5  -1   2    3.27    0.17
  -5  -1  -2    3.21    0.28
   5   1   2    3.21    0.32
  -5   1  -2    3.20    0.32
  -7  -1  -2   32.62    1.15
   7  -1   2   32.62    1.00
  -7   1  -2   32.45    1.26
   7   1   2   32.49    1.28
   9  -1   2   19.31    0.72
  -9  -1  -2   16.92    0.79
   9   1   2   19.73    0.95
  -9   1  -2   18.95    0.91
 -11  -1  -2   53.58    1.80
  11  -1   2   54.69    1.72
 -11   1  -2   52.10    1.93
  11   1   2   53.57    1.99
  13  -1   2   24.19    0.99
 -13  -1  -2   23.63    1.04
  13   1   2   22.57    1.18
 -13   1  -2   24.35    1.18
 -15  -1  -2    2.06    0.30
  15  -1   2    2.07    0.29
 -15   1  -2    2.78    0.41
  15   1   2    1.70    0.38
  17  -1   2    1.07    0.27
 -17  -1  -2    0.61    0.22
  17   1   2    0.94    0.31
 -17   1  -2    1.44    0.38
  19  -1   2    1.60    0.37
  19   1   2    1.06    0.37
 -19   1  -2    1.69    0.41
  21   1   2    4.91    0.62
 -21   1  -2    3.67    0.54
 -23   1  -2    1.11    0.38
  23   1   2    1.22    0.41
  25   1   2    0.75    0.36
  27   1   2    2.02    0.55
  30   2  -2    0.17    0.34
  28   2  -2    0.50    0.41
  26   2  -2    1.16    0.50
 -24   2   2    0.64    0.33
  24   2  -2    0.64    0.37
 -22   2   2    0.06    0.14
  22   2  -2   -0.29    0.16
 -20   2   2    0.31    0.23
  20   2  -2    0.07    0.21
  18  -2  -2    0.01    0.11
 -18   2   2   -0.15    0.11
  18   2  -2   -0.09    0.16
  16  -2  -2    1.05    0.26
  16   2  -2    1.00    0.35
 -16   2   2    1.08    0.33
  14  -2  -2    1.83    0.27
 -14   2   2    1.43    0.22
 -14   2   2    2.23    0.42
  14   2  -2    1.99    0.43
 -12  -2   2    3.01    0.15
  12  -2  -2    2.69    0.30
 -12   2   2    2.76    0.38
 -12   2   2    2.96    0.29
  12   2  -2    2.97    0.43
 -10  -2   2   -0.02    0.04
  10   2  -2    0.04    0.04
 -10   2   2   -0.14    0.11
  10   2  -2   -0.08    0.13
 -10   2   2   -0.10    0.06
  -8  -2   2   17.41    0.57
   8  -2  -2   15.90    0.86
   8   2  -2   16.83    0.58
  -8   2   2   17.38    0.90
   8   2  -2   15.74    0.89
  -8   2   2   16.66    0.71
   6  -2  -2    0.79    0.22
  -6   2   2    0.77    0.23
   6   2  -2    0.89    0.15
  -6   2   2    1.00    0.17
   6   2  -2    0.64    0.21
   4  -2  -2    2.08    0.29
   4   2  -2    2.08    0.28
  -4   2   2    2.23    0.30
  -4   2   2    2.10    0.22
   4   2  -2    1.73    0.20
   2  -2  -2    3.73    0.36
  -2   2   2    2.95    0.29
   2   2  -2    3.85    0.33
   0  -2  -2   -0.11    0.11
   0   2  -2   -0.09    0.08
   0   2  -2   -0.22    0.09
   0   2   2   -0.24    0.07
  -2  -2  -2    7.46    0.48
  -2   2  -2    7.07    0.49
  -2   2  -2    7.36    0.34
   2   2   2    7.39    0.51
  -4  -2  -2    1.58    0.24
  -4   2  -2    1.81    0.28
  -4   2  -2    2.01    0.12
   4   2   2    1.89    0.30
  -6  -2  -2    3.71    0.33
  -6   2  -2    3.24    0.38
   6   2   2    3.51    0.41
  -8  -2  -2   -0.04    0.09
  -8   2  -2    0.05    0.15
   8   2   2   -0.05    0.15
 -10  -2  -2    7.95    0.49
  10  -2   2    7.16    0.32
 -10   2  -2    6.13    0.57
  10   2   2    7.04    0.63
 -12  -2  -2    0.86    0.19
  12  -2   2    1.12    0.14
  12   2   2    1.29    0.35
 -12   2  -2    1.16    0.33
 -14  -2  -2    0.26    0.13
 -14   2  -2    0.39    0.22
  14   2   2    0.17    0.20
 -16   2  -2   -0.09    0.12
  16   2   2    0.27    0.23
  18   2   2    0.93    0.36
 -18   2  -2    0.41    0.27
 -20   2  -2    2.88    0.58
  20   2   2    3.60    0.71
 -22   2  -2   -0.06    0.20
  22   2   2    0.06    0.25
 -24   2  -2    1.79    0.50
  24   2   2    1.18    0.45
  26   2   2    0.23    0.30
 -26   2  -2   -0.04    0.25
  28   2   2    3.27    0.76
  29   3  -2    2.16    0.70
  27   3  -2    1.80    0.62
 -27   3   2    2.12    0.56
 -25   3   2    0.54    0.35
  25   3  -2    0.52    0.41
 -23   3   2   -0.08    0.20
  23   3  -2    0.21    0.32
 -21   3   2    6.98    0.78
  21   3  -2    7.24    0.89
 -19   3   2    0.11    0.20
  19   3  -2    0.05    0.20
  17   3  -2    0.47    0.29
 -17   3   2    0.88    0.33
 -15   3   2   -0.08    0.18
  15   3  -2   -0.07    0.16
 -13   3   2    3.66    0.50
  13   3  -2    4.39    0.57
 -11   3   2    5.57    0.38
 -11   3   2    5.96    0.59
  11   3  -2    5.40    0.32
  11   3  -2    5.39    0.60
  -9  -3   2    1.57    0.19
  -9   3   2    1.69    0.38
  -9   3   2    1.51    0.20
   9   3  -2    1.43    0.19
   9   3  -2    2.02    0.41
   7  -3  -2    0.30    0.19
  -7   3   2    0.33    0.13
   7   3  -2    0.16    0.10
  -7   3   2    0.12    0.14
   7   3  -2    0.21    0.16
   5  -3  -2   27.49    1.25
   5   3  -2   24.28    1.00
   5   3  -2   26.13    1.20
  -5   3   2   23.90    1.01
  -5   3   2   26.60    1.26
   3  -3  -2   34.24    1.45
  -3   3   2   34.58    1.46
   3   3  -2   36.83    1.43
  -3   3   2   36.43    1.35
   1  -3  -2    0.68    0.23
   1   3  -2    0.41    0.17
   1   3  -2    0.74    0.20
  -1   3   2    0.95    0.27
  -1   3   2    0.80    0.22
  -1  -3  -2    0.91    0.25
  -1   3  -2    1.03    0.21
   1   3   2    1.02    0.26
  -1   3  -2    0.88    0.26
  -3  -3  -2    9.67    0.62
  -3   3  -2   11.61    0.73
  -3   3  -2    9.64    0.48
   3   3   2    9.97    0.69
  -5  -3  -2    1.97    0.28
   5   3   2    1.19    0.32
  -5   3  -2    1.91    0.16
  -5   3  -2    1.65    0.35
  -7  -3  -2    1.52    0.28
  -7   3  -2    2.01    0.39
   7   3   2    2.11    0.42
  -9  -3  -2    0.31    0.14
  -9   3  -2    0.15    0.18
   9   3   2    0.40    0.23
 -11  -3  -2    2.64    0.31
  11   3   2    1.79    0.44
 -11   3  -2    2.06    0.46
  13   3   2    4.50    0.60
 -13   3  -2    5.19    0.61
 -15   3  -2    4.60    0.61
  15   3   2    6.63    0.75
 -17   3  -2    2.82    0.60
  17   3   2    2.29    0.56
 -19   3  -2    5.07    0.69
  19   3   2    4.01    0.67
 -21   3  -2    1.18    0.43
  21   3   2    1.63    0.56
  23   3   2    0.63    0.38
 -23   3  -2    0.45    0.30
  25   3   2    2.56    0.69
 -25   3  -2    1.45    0.54
  27   3   2    2.63    0.73
 -27   3  -2    2.77    0.70
  26   4  -2   12.58    1.36
 -26   4   2   13.72    1.25
  24   4  -2   14.30    1.41
 -24   4   2   15.15    1.31
 -22   4   2   20.87    1.51
  22   4  -2   23.04    1.73
  20   4  -2   15.13    1.33
 -20   4   2   16.39    1.31
 -18   4   2   21.01    1.43
  18   4  -2   20.91    1.51
 -16   4   2   23.44    1.51
  16   4  -2   28.01    1.68
 -14   4   2   23.84    1.48
  14   4  -2   26.34    1.58
  12   4  -2   29.35    1.65
 -12   4   2   31.80    1.66
  10   4  -2   17.19    1.15
 -10   4   2   16.00    1.10
   8   4  -2   17.80    1.14
   8   4  -2   18.61    0.89
  -8   4   2   20.55    1.22
   6  -4  -2   32.34    1.57
   6   4  -2   32.13    1.31
  -6   4   2   32.64    1.59
   6   4  -2   31.88    1.53
  -6   4   2   30.86    1.27
   4  -4  -2   32.36    1.57
   4   4  -2   36.22    1.57
  -4   4   2   36.58    1.65
  -4   4   2   35.42    1.43
   2  -4  -2  107.54    3.58
   2   4  -2  108.73    3.46
  -2   4   2  110.04    3.44
   2   4  -2  110.19    3.47
  -2   4   2  106.87    3.61
   0  -4  -2   81.24    2.83
   0   4   2   82.08    2.84
   0   4   2   80.49    2.80
   0   4  -2   85.32    2.86
   0   4  -2   82.73    2.69
  -2  -4  -2   72.75    2.54
  -2   4  -2   70.31    2.61
  -2   4  -2   71.54    2.33
   2   4   2   71.99    2.54
   2   4   2   74.27    2.63
  -4  -4  -2   21.67    1.07
   4   4   2   18.71    1.13
  -4   4  -2   20.14    1.16
  -6  -4  -2   15.95    0.90
   6   4   2   16.84    1.08
  -6   4  -2   17.13    1.08
  -8  -4  -2   22.69    1.09
  -8   4  -2   21.34    1.28
   8   4   2   22.40    1.34
 -10   4  -2   17.69    1.21
  10   4   2   18.48    1.25
 -12   4  -2   27.16    1.59
  12   4   2   31.09    1.73
 -14   4  -2   14.79    1.14
  14   4   2   12.56    1.11
  16   4   2   16.38    1.33
 -16   4  -2   18.03    1.32
 -18   4  -2   17.03    1.35
  18   4   2   20.76    1.53
  20   4   2   11.25    1.19
 -20   4  -2   13.16    1.20
  22   4   2   16.25    1.47
 -22   4  -2   18.38    1.45
  24   4   2    3.81    0.89
 -24   4  -2    5.46    1.00
 -23   5   2    2.37    0.68
  23   5  -2    1.87    0.66
  21   5  -2   -0.14    0.28
 -21   5   2    0.09    0.29
 -19   5   2    2.12    0.60
  19   5  -2    1.83    0.60
  17   5  -2    0.14    0.25
 -17   5   2    0.00    0.27
 -15   5   2    1.39    0.47
  15   5  -2    2.58    0.65
 -13   5   2   -0.10    0.22
  13   5  -2   -0.12    0.21
  11   5  -2    3.02    0.65
 -11   5   2    3.13    0.64
  -9   5   2    0.68    0.32
   9   5  -2    0.34    0.26
   7   5  -2    3.02    0.60
  -7   5   2    2.65    0.59
   7   5  -2    2.62    0.38
  -5   5   2    0.87    0.35
   5   5  -2    0.95    0.33
   5   5  -2    1.11    0.31
   3  -5  -2    0.65    0.30
  -3   5   2    1.23    0.31
   3   5  -2    0.44    0.23
  -3   5   2    0.63    0.31
   1  -5  -2   48.90    2.06
   1   5  -2   46.43    1.89
  -1   5   2   46.35    1.93
   1   5  -2   44.97    1.97
  -1   5   2   42.92    2.00
  -1  -5  -2    3.40    0.48
  -1   5  -2    3.93    0.53
   1   5   2    3.26    0.47
   1   5   2    3.24    0.46
  -3  -5  -2    0.44    0.23
   3   5   2    0.23    0.21
   3   5   2    0.12    0.19
  -3   5  -2    0.29    0.22
  -5  -5  -2    0.77    0.28
  -5   5  -2    0.36    0.25
   5   5   2    0.15    0.20
  -7  -5  -2    2.52    0.39
  -7   5  -2    3.65    0.66
   7   5   2    3.46    0.45
   7   5   2    3.50    0.55
   9   5   2    2.54    0.61
  -9   5  -2    0.73    0.35
  11   5   2    4.02    0.65
 -11   5  -2    3.68    0.73
 -13   5  -2    7.59    0.88
  13   5   2    7.59    0.90
  15   5   2    7.72    0.94
 -15   5  -2    7.80    0.93
 -17   5  -2    9.76    1.06
  17   5   2   10.41    1.13
 -19   5  -2    0.46    0.37
  19   5   2    0.53    0.40
 -21   5  -2   -0.13    0.20
  21   5   2    0.17    0.34
  18   6  -2    0.50    0.37
 -18   6   2    0.03    0.31
 -16   6   2    0.06    0.27
  16   6  -2   -0.10    0.28
 -14   6   2   -0.26    0.25
  14   6  -2   -0.09    0.27
 -12   6   2    0.30    0.30
  12   6  -2    0.12    0.29
 -10   6   2    3.93    0.79
  10   6  -2    4.62    0.68
   8   6  -2    1.52    0.49
  -8   6   2    1.93    0.54
  -6   6   2    0.38    0.31
   6   6  -2    0.74    0.36
  -4   6   2    3.27    0.67
  -2   6   2    0.26    0.27
   2   6  -2    0.29    0.25
   0   6   2    2.11    0.53
   0   6  -2    3.02    0.61
  -2  -6  -2    4.41    0.62
   2   6   2    4.97    0.62
  -2   6  -2    4.63    0.64
   2   6   2    4.42    0.61
  -4  -6  -2    8.28    0.78
   4   6   2    9.16    0.83
   4   6   2    7.93    0.82
  -4   6  -2    7.22    0.82
   6   6   2    3.28    0.66
  -6   6  -2    3.23    0.69
   8   6   2   -0.04    0.18
 -10   6  -2    3.32    0.74
  10   6   2    2.38    0.62
 -12   6  -2    1.23    0.47
  12   6   2    1.64    0.58
 -14   6  -2    0.09    0.30
  14   6   2    0.07    0.30
  16   6   2    0.93    0.48
 -16   6  -2    0.64    0.41
  18   6   2   -0.49    0.26
 -18   6  -2   -0.11    0.27
 -11   7   2    1.78    0.62
  11   7  -2    1.39    0.62
  -9   7   2    0.17    0.36
  -7   7   2   -0.10    0.31
  -5   7   2    0.05    0.25
  -3   7   2    0.13    0.30
  -1   7   2    0.14    0.27
   1   7  -2    0.01    0.30
   1   7   2    0.07    0.23
  -1   7  -2   -0.25    0.18
  -3   7  -2    0.14    0.31
  -5   7  -2   -0.05    0.24
  -7   7  -2    1.45    0.58
   9   7   2    0.26    0.29
  -9   7  -2    0.23    0.34
  11   7   2    0.11    0.25
  28   0  -3    0.06    0.26
  26   0  -3    0.26    0.29
  24   0  -3   -0.05    0.20
  22   0  -3   -0.06    0.16
  20   0  -3    0.13    0.20
  18   0  -3    0.06    0.16
 -18   0   3    0.03    0.09
 -16   0   3   -0.13    0.06
  16   0  -3   -0.13    0.10
 -14   0   3   -0.05    0.07
  14   0  -3    0.02    0.13
  12   0  -3    0.09    0.14
 -12   0   3    0.00    0.07
 -10   0   3   -0.16    0.07
  10   0  -3   -0.31    0.09
  -8   0   3   -0.25    0.06
   8   0  -3   -0.32    0.08
   8   0  -3   -0.13    0.07
   6   0  -3   -0.17    0.07
   6   0  -3   -0.25    0.11
   4   0  -3   -0.42    0.07
   4   0  -3   -0.41    0.10
  -2   0   3    0.05    0.09
   2   0  -3   -0.11    0.08
   0   0  -3   -0.02    0.08
   0   0   3    0.04    0.07
  -2   0  -3    0.08    0.10
  -4   0  -3   -0.28    0.10
  -6   0  -3    0.03    0.12
  -8   0  -3   -0.07    0.13
 -10   0  -3   -0.04    0.10
 -12   0  -3    0.06    0.14
 -14   0  -3   -0.02    0.15
 -16   0  -3   -0.06    0.14
 -18   0  -3   -0.18    0.10
 -20   0  -3   -0.01    0.15
  31   1  -3    0.44    0.37
  29   1  -3    0.87    0.40
  27   1  -3    1.25    0.48
  25   1  -3    1.22    0.45
  23  -1  -3   10.48    0.96
  23   1  -3    9.07    0.91
 -21   1   3    0.55    0.26
  21   1  -3    0.45    0.28
  19  -1  -3    1.43    0.48
 -19   1   3    2.11    0.40
  19   1  -3    2.93    0.50
  17   1  -3    3.54    0.50
 -17   1   3    3.04    0.39
 -15  -1   3   11.64    0.49
  15   1  -3   10.43    0.80
 -15   1   3   12.18    0.72
 -13  -1   3    2.73    0.18
 -13   1   3    2.71    0.32
  13   1  -3    2.61    0.38
 -11   1   3    1.51    0.27
  11   1  -3    0.96    0.29
   9  -1  -3    1.33    0.24
  -9   1   3    1.76    0.24
   9   1  -3    2.52    0.34
   7  -1  -3    5.61    0.39
  -7   1   3    6.01    0.40
  -7   1   3    6.57    0.41
   7   1  -3    6.73    0.48
   5  -1  -3   28.94    1.07
  -5   1   3   30.55    1.06
   5   1  -3   30.34    1.13
   5   1  -3   29.35    0.86
   3  -1  -3    3.78    0.31
  -3   1   3    4.13    0.30
   3   1  -3    4.05    0.24
   3   1  -3    4.33    0.32
   1  -1  -3    9.51    0.50
   1   1  -3    9.44    0.44
  -1   1   3    9.81    0.49
  -1  -1  -3    6.62    0.40
  -1   1  -3    6.23    0.30
   1   1   3    5.95    0.39
  -1   1  -3    6.24    0.39
  -3  -1  -3  263.59    7.01
   3  -1   3  254.39    6.75
  -3   1  -3  265.40    7.06
   3   1   3  263.11    7.07
  -5  -1  -3    0.31    0.14
   5  -1   3    0.15    0.06
   5   1   3    0.24    0.16
  -5   1  -3    0.35    0.18
   7  -1   3   50.25    1.47
  -7  -1  -3   49.73    1.68
  -7   1  -3   49.57    1.78
   7   1   3   51.29    1.79
   9  -1   3    0.19    0.09
  -9  -1  -3    0.00    0.10
  -9   1  -3    0.14    0.17
   9   1   3    0.13    0.14
 -11  -1  -3    0.16    0.13
  11  -1   3    0.26    0.12
  11   1   3    0.19    0.17
 -11   1  -3    0.18    0.15
 -13  -1  -3    1.77    0.33
  13  -1   3    1.88    0.24
  13   1   3    1.06    0.30
 -13   1  -3    1.60    0.35
  15  -1   3    1.20    0.26
 -15  -1  -3    0.87    0.25
  15   1   3    1.15    0.33
 -15   1  -3    0.88    0.29
  17  -1   3    4.67    0.45
 -17  -1  -3    4.41    0.47
  17   1   3    5.02    0.59
 -17   1  -3    4.25    0.52
  19   1   3    2.34    0.50
 -19   1  -3    3.07    0.48
  21   1   3    0.28    0.24
 -21   1  -3    0.22    0.22
 -23   1  -3    1.71    0.47
  23   1   3    1.31    0.42
  25   1   3    0.61    0.31
  27   1   3    0.75    0.41
  30   2  -3    5.56    0.90
  28   2  -3    9.47    1.08
  26   2  -3   15.06    1.32
 -24   2   3   38.88    1.87
  24   2  -3   34.14    2.03
  22   2  -3    4.31    0.66
 -22   2   3    3.15    0.48
  20   2  -3   26.22    1.57
 -20   2   3   26.43    1.43
  18  -2  -3   15.55    0.91
 -18   2   3   15.09    0.97
  18   2  -3   14.50    1.09
  16  -2  -3   29.56    1.26
 -16   2   3   28.25    1.21
 -16   2   3   25.81    1.33
  16   2  -3   25.85    1.47
  14  -2  -3   34.15    1.41
  14   2  -3   35.76    1.70
 -14   2   3   36.92    1.57
 -14   2   3   35.80    1.38
  12  -2  -3   62.65    2.14
 -12   2   3   61.85    2.07
 -12   2   3   66.37    2.30
  12   2  -3   64.59    2.41
  10  -2  -3   56.05    2.05
 -10   2   3   57.52    1.89
 -10   2   3   57.96    2.08
  10   2  -3   58.72    2.16
   8  -2  -3   37.20    1.46
  -8   2   3   35.78    1.30
   8   2  -3   35.54    1.48
   8   2  -3   37.26    1.07
  -8   2   3   36.02    1.46
   6  -2  -3   55.02    1.84
   6   2  -3   50.38    1.82
  -6   2   3   53.47    1.83
   6   2  -3   53.10    1.53
  -6   2   3   45.97    1.66
   4  -2  -3  143.61    4.07
  -4   2   3  137.04    3.93
   4   2  -3  136.89    4.01
   4   2  -3  138.25    3.83
   2  -2  -3    1.98    0.29
   2   2  -3    2.60    0.27
  -2   2   3    3.28    0.31
   0  -2  -3   49.51    1.69
   0   2  -3   49.17    1.65
   0   2  -3   49.21    1.53
   0   2   3   47.11    1.67
  -2  -2  -3   15.21    0.76
  -2   2  -3   16.45    0.80
   2   2   3   16.37    0.82
  -2   2  -3   16.38    0.60
  -4  -2  -3  151.88    4.26
  -4   2  -3  153.62    4.38
   4   2   3  141.46    4.38
  -6  -2  -3  250.34    6.98
   6   2   3  257.18    7.21
  -6   2  -3  260.46    7.19
  -8  -2  -3  156.22    4.58
   8   2   3  162.54    4.88
  -8   2  -3  164.03    4.83
 -10  -2  -3   68.30    2.21
  10   2   3   68.06    2.49
 -10   2  -3   65.01    2.42
 -12  -2  -3   65.09    2.21
  12  -2   3   66.22    1.96
  12   2   3   67.59    2.56
 -12   2  -3   69.39    2.52
 -14  -2  -3   22.46    1.04
 -14   2  -3   23.07    1.27
  14   2   3   22.30    1.30
 -16   2  -3   22.06    1.30
  16   2   3   22.40    1.36
  18   2   3    8.84    0.86
 -18   2  -3    8.97    0.83
  20   2   3   11.75    1.04
 -20   2  -3   14.25    1.10
 -22   2  -3    2.82    0.62
  22   2   3    2.78    0.63
  24   2   3    9.17    0.97
 -24   2  -3    9.40    0.96
 -26   2  -3   20.62    1.48
  26   2   3   21.13    1.56
  28   2   3   17.64    1.49
  29   3  -3    1.82    0.66
  27   3  -3    0.87    0.46
 -27   3   3    0.90    0.43
 -25   3   3    0.27    0.32
  25   3  -3    0.38    0.36
  23   3  -3    0.04    0.26
 -23   3   3    1.01    0.42
 -21   3   3    0.39    0.27
  21   3  -3    0.90    0.40
  19   3  -3    2.51    0.60
 -19   3   3    1.97    0.49
  17   3  -3    5.12    0.68
 -17   3   3    6.48    0.69
 -15   3   3   10.03    0.85
  15   3  -3    9.70    0.87
  13   3  -3    2.17    0.47
 -13   3   3    2.47    0.49
 -13   3   3    2.61    0.36
  11   3  -3    1.41    0.19
  11   3  -3    1.17    0.35
 -11   3   3    1.19    0.20
 -11   3   3    1.15    0.33
   9  -3  -3    1.48    0.35
   9   3  -3    1.45    0.19
  -9   3   3    1.27    0.21
  -9   3   3    1.82    0.39
   9   3  -3    1.32    0.34
   7  -3  -3   24.95    1.22
   7   3  -3   24.14    0.94
  -7   3   3   22.76    1.21
   7   3  -3   25.83    1.23
  -7   3   3   24.04    1.02
   5  -3  -3    2.26    0.34
  -5   3   3    1.86    0.27
  -5   3   3    1.84    0.38
   5   3  -3    2.33    0.34
   5   3  -3    2.48    0.28
   3  -3  -3    3.81    0.42
   3   3  -3    3.48    0.37
  -3   3   3    3.28    0.41
  -3   3   3    3.85    0.39
   1  -3  -3    0.08    0.13
   1   3  -3    0.16    0.13
  -1   3   3    0.00    0.12
   1   3  -3    0.27    0.16
  -1  -3  -3   -0.23    0.07
   1   3   3    0.19    0.15
  -1   3  -3    0.05    0.08
  -1   3  -3    0.05    0.12
  -3  -3  -3    4.23    0.42
  -3   3  -3    3.39    0.26
   3   3   3    2.88    0.39
  -3   3  -3    3.17    0.40
  -5  -3  -3    0.07    0.13
  -5   3  -3    0.06    0.15
  -5   3  -3    0.18    0.07
   5   3   3    0.05    0.15
  -7  -3  -3    1.61    0.30
  -7   3  -3    0.70    0.26
   7   3   3    1.42    0.36
  -9  -3  -3    1.26    0.28
  -9   3  -3    1.26    0.34
   9   3   3    0.86    0.31
 -11  -3  -3    0.09    0.12
  11   3   3    0.20    0.22
 -11   3  -3    0.13    0.16
  13   3   3    7.09    0.74
 -13   3  -3    5.38    0.63
 -15   3  -3   13.65    1.04
  15   3   3   12.60    1.05
  17   3   3    1.51    0.47
 -17   3  -3    1.22    0.38
  19   3   3    3.70    0.74
 -19   3  -3    3.40    0.68
 -21   3  -3   -0.13    0.20
  21   3   3    0.25    0.31
  23   3   3    1.13    0.50
 -23   3  -3    3.08    0.69
  25   3   3    1.19    0.53
 -25   3  -3    1.74    0.56
 -27   3  -3    1.49    0.52
  27   3   3    0.71    0.39
  26   4  -3    1.01    0.53
 -26   4   3    1.09    0.46
  24   4  -3    0.00    0.28
 -24   4   3    0.38    0.31
  22   4  -3    0.26    0.32
 -22   4   3    0.10    0.28
  20   4  -3    0.44    0.34
 -20   4   3    0.59    0.35
 -18   4   3   -0.24    0.20
  18   4  -3    0.00    0.21
  16   4  -3    0.74    0.35
 -16   4   3    0.37    0.29
  14   4  -3    0.29    0.25
 -14   4   3    0.02    0.17
 -12   4   3    0.76    0.33
  12   4  -3    0.47    0.25
 -10   4   3    1.46    0.42
  10   4  -3    1.82    0.47
   8  -4  -3    4.70    0.58
  -8   4   3    5.41    0.62
   8   4  -3    5.08    0.57
   8   4  -3    4.57    0.41
  -8   4   3    4.47    0.42
   6  -4  -3    0.84    0.32
  -6   4   3    0.50    0.20
  -6   4   3    0.76    0.28
   6   4  -3    0.86    0.30
   6   4  -3    0.68    0.21
   4  -4  -3    2.86    0.43
   4   4  -3    4.36    0.45
  -4   4   3    4.49    0.45
  -4   4   3    3.19    0.46
   4   4  -3    4.84    0.50
   2  -4  -3    0.10    0.15
   2   4  -3   -0.04    0.09
  -2   4   3   -0.10    0.10
  -2   4   3   -0.09    0.10
   2   4  -3    0.10    0.13
   0  -4  -3    9.73    0.74
   0   4  -3   10.17    0.64
   0   4   3    9.44    0.73
   0   4   3    8.69    0.69
   0   4  -3   10.09    0.73
  -2  -4  -3   -0.11    0.13
  -2   4  -3    0.08    0.15
   2   4   3    0.22    0.17
  -2   4  -3    0.02    0.09
  -4  -4  -3    0.10    0.14
   4   4   3    0.12    0.18
  -4   4  -3    0.13    0.18
  -6  -4  -3   -0.08    0.11
   6   4   3   -0.02    0.16
  -6   4  -3   -0.02    0.15
  -8  -4  -3    0.11    0.13
   8   4   3   -0.06    0.15
  -8   4  -3   -0.17    0.13
 -10  -4  -3    0.13    0.13
  10   4   3    0.15    0.22
 -10   4  -3    0.13    0.22
  12   4   3    0.15    0.22
 -12   4  -3    0.40    0.27
  14   4   3    1.16    0.41
 -14   4  -3    2.45    0.59
  16   4   3    1.61    0.52
 -16   4  -3    1.61    0.51
  18   4   3   -0.41    0.21
 -18   4  -3    0.12    0.23
 -20   4  -3    1.33    0.51
  20   4   3    0.62    0.38
 -22   4  -3    0.76    0.43
  22   4   3   -0.12    0.25
  24   4   3   -0.32    0.28
 -24   4  -3    0.40    0.35
 -23   5   3    0.31    0.33
  23   5  -3    0.37    0.40
  21   5  -3    3.16    0.81
 -21   5   3    4.00    0.84
 -19   5   3    0.02    0.25
  19   5  -3    0.07    0.28
 -17   5   3    1.13    0.44
  17   5  -3    1.21    0.48
  15   5  -3    0.03    0.25
 -15   5   3   -0.06    0.22
 -13   5   3    1.13    0.44
  13   5  -3    0.79    0.38
 -11   5   3    0.32    0.26
  11   5  -3    0.32    0.26
  -9   5   3    0.04    0.19
   9   5  -3    0.03    0.19
   7   5  -3    0.49    0.25
  -7   5   3    0.23    0.24
   5  -5  -3    2.76    0.56
   5   5  -3    2.03    0.40
   5   5  -3    2.02    0.45
  -5   5   3    2.90    0.60
   3  -5  -3    2.45    0.51
  -3   5   3    2.08    0.43
   3   5  -3    1.62    0.38
  -3   5   3    2.60    0.53
   1  -5  -3    0.07    0.17
  -1   5   3    0.13    0.19
   1   5  -3    0.19    0.19
  -1   5   3   -0.01    0.13
  -1  -5  -3   16.17    1.06
  -1   5  -3   16.10    1.07
   1   5   3   17.03    1.09
   1   5   3   16.23    1.07
  -3  -5  -3    0.74    0.29
   3   5   3    0.80    0.30
   3   5   3    0.66    0.28
  -3   5  -3    1.13    0.34
  -5  -5  -3    0.58    0.24
  -5   5  -3    0.87    0.34
   5   5   3    0.31    0.26
   5   5   3    1.06    0.43
  -7  -5  -3    5.52    0.57
  -7   5  -3    7.47    0.80
   7   5   3    6.76    0.77
  -9   5  -3    0.27    0.25
   9   5   3    0.04    0.22
 -11   5  -3    0.21    0.27
  11   5   3    0.18    0.27
 -13   5  -3    4.89    0.73
  13   5   3    6.96    0.88
  15   5   3    5.06    0.81
 -15   5  -3    4.92    0.75
 -17   5  -3    2.15    0.64
  17   5   3    1.11    0.52
  19   5   3    0.25    0.32
 -19   5  -3    1.21    0.50
 -21   5  -3    0.06    0.29
  21   5   3    0.52    0.44
 -20   6   3    2.79    0.77
  18   6  -3   10.79    1.23
 -18   6   3   10.28    1.16
 -16   6   3   19.85    1.58
  16   6  -3   16.00    1.43
 -14   6   3   42.56    2.42
  14   6  -3   44.89    2.42
 -12   6   3   32.36    2.01
  12   6  -3   34.56    2.00
 -10   6   3   24.20    1.68
  10   6  -3   27.94    1.70
   8   6  -3   28.44    1.69
  -8   6   3   32.44    1.89
  -6   6   3   31.99    1.86
  -4   6   3   58.37    2.66
   2  -6  -3   15.87    1.20
  -2   6   3   14.27    1.16
   2   6  -3   16.40    1.13
   0  -6  -3   10.86    0.94
   0   6  -3    9.37    0.88
   0   6   3   10.42    0.96
  -2  -6  -3    6.13    0.71
  -2   6  -3    7.08    0.79
   2   6   3    6.76    0.74
   2   6   3    7.56    0.79
  -4  -6  -3    0.45    0.28
  -4   6  -3    0.27    0.30
   4   6   3    0.41    0.27
   4   6   3    0.28    0.25
   6   6   3   23.50    1.53
  -6   6  -3   22.12    1.53
  -8   6  -3   25.92    1.69
   8   6   3   25.91    1.69
 -10   6  -3   12.57    1.21
  10   6   3   16.36    1.36
 -12   6  -3    9.34    1.08
 -14   6  -3    0.81    0.44
  14   6   3    1.60    0.58
  16   6   3    0.80    0.45
 -16   6  -3    0.71    0.40
 -11   7   3    0.47    0.36
  -9   7   3    0.22    0.34
  -7   7   3    0.05    0.30
  -5   7   3    0.21    0.25
  -3   7   3   -0.05    0.20
  -1   7   3    2.10    0.57
   1   7   3    1.32    0.44
  -1   7  -3    1.29    0.47
  -3   7  -3    2.22    0.61
  -5   7  -3    0.12    0.28
   7   7   3    1.78    0.57
  -7   7  -3    2.08    0.62
   9   7   3   -0.01    0.29
  -9   7  -3    0.34    0.33
  28   0  -4    8.93    0.96
  26   0  -4   49.10    2.37
  24   0  -4   58.87    2.59
  22   0  -4   38.40    1.90
  20   0  -4   55.66    2.33
  18   0  -4   85.95    3.06
 -18   0   4   83.65    2.65
  16   0  -4    6.34    0.60
 -16   0   4    5.30    0.40
  14   0  -4   97.14    3.20
 -14   0   4   95.58    2.83
  12   0  -4    5.04    0.49
 -12   0   4    5.52    0.35
  10   0  -4    1.70    0.32
 -10   0   4    1.80    0.20
  10   0  -4    1.43    0.17
   8   0  -4    8.31    0.56
   8   0  -4    9.73    0.43
   6   0  -4  207.44    5.83
   6   0  -4  214.32    5.61
   4   0  -4  313.40    8.37
  -2   0   4   14.77    0.63
   2   0  -4   14.65    0.66
   2   0  -4   15.26    0.62
   0   0  -4   65.19    1.98
   0   0   4   65.80    1.94
  -2   0  -4  313.89    8.37
  -4   0  -4   57.16    1.88
  -6   0  -4   26.79    1.11
  -8   0  -4   18.48    0.91
 -10   0  -4   62.05    2.18
 -12   0  -4  171.33    5.09
 -14   0  -4  314.87    8.84
 -16   0  -4  205.71    6.12
 -18   0  -4   34.16    1.63
 -20   0  -4    4.05    0.55
  31   1  -4    0.36    0.34
  29   1  -4    1.17    0.47
  27   1  -4    0.74    0.39
  25   1  -4   -0.26    0.17
  23   1  -4    0.68    0.35
 -21   1   4    6.65    0.60
  21   1  -4    6.93    0.76
 -19   1   4    2.22    0.35
  19   1  -4    2.28    0.51
  17   1  -4    0.28    0.22
 -17   1   4    0.13    0.14
 -15  -1   4    1.35    0.14
 -15   1   4    1.55    0.31
  15   1  -4    1.33    0.35
 -13  -1   4   11.53    0.40
 -13   1   4   11.02    0.66
  13   1  -4   12.30    0.84
  11  -1  -4    0.02    0.10
  11   1  -4    0.01    0.15
 -11   1   4    0.05    0.09
   9  -1  -4    0.61    0.17
   9   1  -4    0.45    0.20
  -9   1   4    0.08    0.11
   7  -1  -4    8.00    0.54
   7  -1  -4    8.31    0.50
  -7   1   4    8.54    0.50
   7   1  -4    8.12    0.30
   7   1  -4    8.07    0.56
   5  -1  -4   25.35    0.99
  -5   1   4   24.91    0.99
   5   1  -4   26.40    1.04
   5   1  -4   25.39    0.82
   3  -1  -4    0.28    0.15
   3   1  -4    0.67    0.18
  -3   1   4    0.66    0.18
   3   1  -4    0.63    0.14
   1  -1  -4    4.15    0.34
   1   1  -4    3.80    0.30
  -1   1   4    3.18    0.30
  -1  -1  -4    0.07    0.14
   1  -1   4    0.12    0.08
  -1   1  -4    0.04    0.11
  -1   1  -4    0.10    0.09
   1   1   4    0.03    0.10
  -3  -1  -4    0.04    0.12
   3  -1   4    0.23    0.08
   3   1   4    0.02    0.14
  -3   1  -4    0.16    0.14
   5  -1   4    0.22    0.08
   5   1   4    0.35    0.17
  -5   1  -4    0.58    0.20
   7  -1   4   -0.02    0.06
  -7  -1  -4   -0.03    0.11
   7   1   4    0.00    0.12
  -7   1  -4   -0.01    0.12
   9  -1   4    5.32    0.33
  -9  -1  -4    4.96    0.44
   9   1   4    5.14    0.48
  -9   1  -4    4.88    0.48
 -11  -1  -4   12.31    0.75
  11  -1   4   11.98    0.60
  11   1   4   13.99    0.84
 -11   1  -4   12.66    0.82
  13  -1   4   11.71    0.63
 -13  -1  -4   11.11    0.73
  13   1   4   11.55    0.81
 -13   1  -4   10.91    0.79
  15  -1   4   20.06    0.93
 -15  -1  -4   19.90    1.06
 -15   1  -4   18.22    1.11
  15   1   4   18.46    1.11
  17  -1   4    9.03    0.63
 -17  -1  -4    7.88    0.66
 -17   1  -4    8.15    0.74
  17   1   4    9.78    0.81
  19   1   4    9.97    0.86
 -19   1  -4    9.84    0.85
 -21   1  -4    0.79    0.34
  21   1   4    1.08    0.41
 -23   1  -4    5.37    0.67
  23   1   4    5.28    0.70
  25   1   4    0.69    0.33
  30   2  -4    0.34    0.39
  28   2  -4    0.47    0.40
  26   2  -4    0.08    0.30
  24   2  -4    6.29    0.83
 -24   2   4    4.48    0.58
  22   2  -4    3.45    0.70
 -22   2   4    4.07    0.55
  20  -2  -4    2.37    0.40
 -20   2   4    1.16    0.34
  20   2  -4    1.91    0.51
  18  -2  -4    0.24    0.16
  18   2  -4    0.10    0.17
 -18   2   4    0.20    0.17
 -18   2   4    0.15    0.14
  16  -2  -4    1.28    0.31
  16   2  -4    1.01    0.36
 -16   2   4    0.99    0.29
 -16   2   4    1.24    0.28
  14  -2  -4    0.05    0.12
 -14   2   4    0.27    0.13
 -14   2   4   -0.08    0.11
  14   2  -4   -0.15    0.07
  12  -2  -4    0.13    0.13
  12  -2  -4   -0.14    0.12
 -12   2   4    0.16    0.11
  12   2  -4    0.01    0.14
 -12   2   4    0.06    0.14
  10  -2  -4    7.11    0.57
 -10   2   4    8.33    0.54
 -10   2   4    8.98    0.64
  10   2  -4    8.01    0.65
   8  -2  -4    3.36    0.38
  -8   2   4    3.51    0.34
   8   2  -4    3.54    0.21
   8   2  -4    2.83    0.38
  -8   2   4    3.58    0.39
   6  -2  -4    2.35    0.33
   6   2  -4    2.53    0.33
   6   2  -4    2.40    0.21
  -6   2   4    2.23    0.28
   4  -2  -4   13.59    0.75
   4   2  -4   13.44    0.72
   4   2  -4   14.04    0.61
  -4   2   4   13.16    0.69
   2  -2  -4   56.89    1.91
  -2   2   4   54.29    1.85
   2   2  -4   52.71    1.77
   0  -2  -4    0.11    0.14
   0   2   4   -0.03    0.11
   0   2  -4    0.02    0.08
   0   2  -4   -0.04    0.11
  -2  -2  -4    3.28    0.35
   2   2   4    3.25    0.37
  -2   2  -4    3.76    0.25
  -2   2  -4    3.70    0.37
  -4  -2  -4   20.26    0.90
   4  -2   4   17.59    0.56
   4   2   4   19.18    0.97
  -4   2  -4   18.51    0.93
  -6  -2  -4    0.69    0.21
   6   2   4    0.83    0.27
  -6   2  -4    0.56    0.21
  -8  -2  -4    0.58    0.20
  -8   2  -4    0.82    0.27
   8   2   4    0.38    0.21
 -10  -2  -4    0.40    0.17
  10   2   4    0.26    0.21
 -10   2  -4    0.21    0.19
 -12  -2  -4    0.31    0.17
  12   2   4    0.53    0.25
 -12   2  -4    0.54    0.28
 -14  -2  -4    0.93    0.25
  14   2   4    1.24    0.38
 -14   2  -4    0.80    0.31
  16   2   4    0.08    0.19
 -16   2  -4    0.13    0.21
  18   2   4    2.04    0.51
 -18   2  -4    1.60    0.47
  20   2   4    0.08    0.21
 -20   2  -4   -0.11    0.17
 -22   2  -4    0.19    0.27
  22   2   4    0.86    0.41
  24   2   4    0.68    0.39
 -24   2  -4    1.29    0.47
  26   2   4    0.62    0.41
 -26   2  -4    0.71    0.38
  28   2   4    0.14    0.33
  29   3  -4    0.47    0.37
  27   3  -4    0.23    0.34
 -27   3   4    0.05    0.23
 -25   3   4    0.29    0.25
  25   3  -4    0.09    0.28
  23   3  -4    0.86    0.42
 -23   3   4    0.60    0.35
  21   3  -4    4.31    0.69
 -21   3   4    4.97    0.66
 -19   3   4    0.73    0.32
  19   3  -4    1.01    0.41
 -17   3   4    0.47    0.27
  17   3  -4    0.24    0.25
  15   3  -4    3.83    0.57
 -15   3   4    4.03    0.53
  13   3  -4   10.75    0.90
 -13   3   4   10.42    0.83
 -13   3   4   12.28    0.68
  11  -3  -4    3.74    0.47
 -11   3   4    3.65    0.36
 -11   3   4    3.87    0.49
  11   3  -4    3.07    0.47
   9  -3  -4    4.25    0.50
  -9   3   4    4.53    0.40
   9   3  -4    3.82    0.29
   9   3  -4    4.98    0.53
  -9   3   4    3.61    0.48
   7  -3  -4    0.37    0.20
  -7   3   4    0.30    0.19
  -7   3   4    0.15    0.12
   7   3  -4    0.46    0.19
   7   3  -4    0.26    0.12
   5  -3  -4    1.40    0.33
   5   3  -4    1.17    0.29
   5   3  -4    1.18    0.23
  -5   3   4    1.14    0.26
  -5   3   4    1.39    0.34
   3  -3  -4   12.40    0.81
   3   3  -4   14.56    0.78
  -3   3   4   13.89    0.78
   1  -3  -4   32.47    1.41
   1   3  -4   32.26    1.24
   1   3  -4   31.92    1.32
  -1   3   4   32.17    1.37
  -1  -3  -4   34.00    1.39
  -1   3  -4   30.12    1.13
   1   3   4   29.40    1.36
  -1   3  -4   31.47    1.35
  -3  -3  -4   32.36    1.39
  -3   3  -4   32.69    1.45
  -3   3  -4   34.12    1.12
   3   3   4   34.05    1.50
  -5  -3  -4   -0.04    0.10
  -5   3  -4    0.03    0.13
   5   3   4    0.09    0.15
  -7  -3  -4    0.47    0.19
  -7   3  -4    0.62    0.25
   7   3   4    0.63    0.26
  -9  -3  -4    5.52    0.49
  -9   3  -4    4.84    0.56
   9   3   4    4.03    0.53
 -11  -3  -4    1.84    0.34
 -11   3  -4    1.51    0.39
  11   3   4    0.70    0.30
 -13  -3  -4    4.05    0.63
  13   3   4    3.59    0.57
 -13   3  -4    3.38    0.52
  15   3   4    1.10    0.39
 -15   3  -4    0.95    0.37
 -17   3  -4    2.37    0.57
  17   3   4    2.64    0.62
  19   3   4   -0.06    0.22
 -19   3  -4    0.02    0.24
  21   3   4    2.49    0.64
 -21   3  -4    1.98    0.56
  23   3   4    4.54    0.76
 -23   3  -4    4.34    0.86
  25   3   4    1.01    0.47
 -25   3  -4    0.58    0.37
  27   3   4    0.19    0.34
 -27   3  -4    0.13    0.34
 -26   4   4    4.64    0.89
  26   4  -4    5.80    0.96
  24   4  -4   19.22    1.65
 -24   4   4   19.66    1.48
  22   4  -4    8.45    1.02
 -22   4   4    6.00    0.80
 -20   4   4   26.85    1.69
  20   4  -4   26.98    1.81
  18   4  -4   22.60    1.58
 -18   4   4   20.40    1.41
  16   4  -4   27.76    1.69
 -16   4   4   23.90    1.50
 -14   4   4   27.69    1.58
  14   4  -4   27.48    1.63
  12   4  -4    9.61    0.87
 -12   4   4    8.94    0.84
  10  -4  -4   24.05    1.37
  10   4  -4   23.92    1.37
 -10   4   4   23.77    1.39
   8  -4  -4   43.25    1.98
   8   4  -4   44.95    1.97
  -8   4   4   46.64    1.75
   8   4  -4   45.38    1.65
  -8   4   4   47.31    2.05
   6  -4  -4   88.47    3.15
  -6   4   4   85.68    3.15
  -6   4   4   88.97    2.91
   6   4  -4   86.52    3.05
   6   4  -4   90.04    2.84
   4  -4  -4  136.79    4.35
   4   4  -4  139.07    4.22
  -4   4   4  132.90    4.15
   4   4  -4  133.82    4.10
  -4   4   4  132.39    4.34
   2  -4  -4   44.31    1.90
   2   4  -4   43.88    1.82
   2   4  -4   45.25    1.74
  -2   4   4   46.49    1.92
  -2   4   4   44.08    1.82
   0  -4  -4   72.74    2.64
   0   4  -4   73.20    2.62
   0   4  -4   69.97    2.38
   0   4   4   73.70    2.64
  -2  -4  -4    3.30    0.43
   2   4   4    2.78    0.42
  -2   4  -4    3.71    0.47
  -4  -4  -4   13.26    0.89
   4   4   4   12.72    0.94
  -4   4  -4   15.89    1.02
  -6  -4  -4   22.71    1.20
  -6   4  -4   25.73    1.40
   6   4   4   26.54    1.45
  -8  -4  -4   18.08    1.01
   8   4   4   18.05    1.21
  -8   4  -4   17.28    1.17
 -10  -4  -4   14.77    0.91
 -10   4  -4   14.83    1.10
  10   4   4   14.88    1.13
  12   4   4   16.23    1.24
 -12   4  -4   16.48    1.21
  14   4   4   22.55    1.54
 -14   4  -4   23.75    1.51
 -16   4  -4   46.67    2.31
  16   4   4   40.40    2.25
  18   4   4   29.97    1.92
 -18   4  -4   30.15    1.85
  20   4   4   18.16    1.54
 -20   4  -4   21.05    1.56
  22   4   4    1.02    0.48
 -22   4  -4    1.09    0.51
  24   4   4    2.27    0.72
 -24   4  -4    0.73    0.44
 -23   5   4   -0.15    0.20
  23   5  -4    0.11    0.32
  21   5  -4    0.32    0.37
 -21   5   4    1.56    0.54
  19   5  -4    2.12    0.66
 -19   5   4    1.61    0.50
  17   5  -4    1.38    0.50
 -17   5   4    2.43    0.64
  15   5  -4    0.05    0.23
 -15   5   4    0.56    0.32
  13   5  -4    0.21    0.27
 -13   5   4    0.13    0.26
 -11   5   4    1.26    0.45
  11   5  -4    2.72    0.61
   9  -5  -4    0.89    0.35
  -9   5   4    0.51    0.33
   9   5  -4    0.65    0.31
   7  -5  -4    2.65    0.55
   7   5  -4    2.75    0.55
  -7   5   4    1.79    0.49
   5  -5  -4    0.10    0.19
  -5   5   4    0.09    0.23
   5   5  -4    0.43    0.21
   5   5  -4    0.40    0.23
  -5   5   4    0.09    0.16
   3  -5  -4    0.44    0.24
   3   5  -4    0.76    0.29
  -3   5   4    0.37    0.26
  -3   5   4    0.48    0.24
   1  -5  -4    0.87    0.32
  -1   5   4    0.59    0.26
  -1   5   4    0.92    0.31
   1   5  -4    0.84    0.30
  -1  -5  -4    0.62    0.26
  -1   5  -4    0.24    0.21
   1   5   4    0.04    0.18
   1   5   4    0.34    0.26
  -3  -5  -4    3.57    0.50
  -3   5  -4    3.37    0.53
   3   5   4    3.67    0.50
   3   5   4    2.98    0.50
  -5  -5  -4    6.71    0.66
   5   5   4    7.53    0.78
  -5   5  -4    6.48    0.73
  -7  -5  -4    6.92    0.68
  -7   5  -4   10.45    0.94
   7   5   4    8.10    0.85
   9   5   4    0.91    0.40
  -9   5  -4    0.63    0.33
 -11   5  -4    0.34    0.27
  11   5   4   -0.01    0.23
 -13   5  -4    3.95    0.77
  13   5   4    3.58    0.78
 -15   5  -4    1.05    0.44
  15   5   4    1.85    0.59
 -17   5  -4    3.52    0.80
  17   5   4    3.62    0.84
 -19   5  -4    5.76    0.90
  19   5   4    8.86    1.11
  21   5   4    1.14    0.57
 -21   5  -4    1.26    0.53
  20   6  -4    0.49    0.44
 -20   6   4    0.47    0.41
  18   6  -4    0.45    0.40
 -18   6   4    0.16    0.31
  16   6  -4   -0.04    0.27
 -16   6   4    0.12    0.28
 -14   6   4    0.34    0.31
  14   6  -4    0.33    0.37
  12   6  -4    0.01    0.24
 -12   6   4    0.21    0.28
 -10   6   4    3.04    0.71
  10   6  -4    3.83    0.62
   8   6  -4    0.04    0.21
  -8   6   4   -0.22    0.21
   6  -6  -4    0.77    0.36
  -6   6   4    0.30    0.32
   4  -6  -4    0.11    0.24
  -4   6   4   -0.21    0.18
   2  -6  -4    3.76    0.69
  -2   6   4    4.10    0.62
   2   6  -4    4.00    0.60
   0  -6  -4    0.33    0.29
   0   6  -4    0.28    0.30
   0   6   4    0.01    0.22
   0   6   4    0.48    0.25
  -2  -6  -4    0.27    0.24
   2   6   4    0.12    0.21
   2   6   4   -0.10    0.20
  -2   6  -4   -0.02    0.22
  -4  -6  -4    0.99    0.35
  -4   6  -4    1.05    0.40
   4   6   4    1.60    0.43
   4   6   4    0.66    0.30
  -6   6  -4    0.00    0.25
   6   6   4    0.32    0.27
   8   6   4    0.15    0.27
  10   6   4    6.69    0.89
 -10   6  -4    4.90    0.78
 -12   6  -4    3.57    0.77
  12   6   4    3.44    0.81
  14   6   4    0.59    0.39
 -14   6  -4   -0.06    0.32
 -16   6  -4   -0.02    0.30
  16   6   4    0.16    0.34
 -11   7   4   -0.06    0.50
  -9   7   4    0.26    0.31
  -7   7   4   -0.15    0.25
  -5   7   4    0.45    0.28
  -3   7   4    0.13    0.32
  -1   7   4   -0.29    0.21
  -1  -7  -4    0.32    0.33
  -1   7  -4    0.65    0.36
   1   7   4    0.19    0.33
  -3   7  -4    1.72    0.55
  -5   7  -4    0.31    0.33
  -7   7  -4    0.79    0.43
   7   7   4    0.37    0.33
   9   7   4    0.70    0.41
  -9   7  -4    0.42    0.38
  30   0  -5    0.16    0.24
  28   0  -5    0.26    0.25
  26   0  -5   -0.09    0.22
  24   0  -5   -0.05    0.17
  22   0  -5    0.04    0.20
  20   0  -5    0.00    0.15
  18   0  -5    0.08    0.17
 -18   0   5   -0.10    0.08
 -16   0   5    0.04    0.08
  16   0  -5    0.14    0.17
  14   0  -5    0.02    0.14
 -14   0   5    0.03    0.08
 -12   0   5    0.01    0.07
  12   0  -5   -0.08    0.11
  12   0  -5   -0.04    0.08
  10   0  -5    0.03    0.08
  10   0  -5    0.08    0.11
   8   0  -5    0.03    0.15
   8   0  -5   -0.07    0.07
   6   0  -5   -0.05    0.10
   6   0  -5   -0.17    0.12
   4   0  -5   -0.02    0.10
  -4   0   5    0.04    0.09
  -2   0   5   -0.59    0.11
   2   0  -5   -0.48    0.13
   2   0  -5   -0.77    0.11
   0   0  -5   -0.17    0.11
   0   0   5    0.08    0.12
   2   0   5   -0.06    0.09
  -2   0  -5    0.01    0.13
  -6   0  -5    0.03    0.14
  -8   0  -5   -0.20    0.07
 -10   0  -5   -0.05    0.11
 -12   0  -5   -0.14    0.09
 -14   0  -5   -0.06    0.15
 -16   0  -5    0.13    0.21
 -18   0  -5   -0.08    0.14
  20   0   5    0.01    0.21
 -20   0  -5    0.19    0.19
  31   1  -5   -0.11    0.25
  29   1  -5    0.11    0.24
  27   1  -5    0.51    0.32
  25   1  -5    0.45    0.31
  23   1  -5   -0.05    0.18
  21   1  -5    0.04    0.19
 -21   1   5    0.24    0.20
  19  -1  -5    1.11    0.39
 -19   1   5    0.57    0.22
  19   1  -5    1.20    0.40
  17  -1  -5   -0.15    0.11
 -17   1   5    0.05    0.10
  17   1  -5    0.19    0.19
  15  -1  -5    4.35    0.48
  15   1  -5    5.20    0.58
 -15   1   5    4.54    0.42
  13  -1  -5    1.12    0.28
 -13  -1   5    1.32    0.10
 -13   1   5    0.97    0.22
  13   1  -5    0.30    0.22
  11  -1  -5   15.50    0.86
  11  -1  -5   15.92    0.83
 -11  -1   5   14.25    0.46
  11   1  -5   15.13    0.90
 -11   1   5   14.39    0.73
   9  -1  -5    0.68    0.22
   9  -1  -5    0.49    0.17
   9   1  -5    0.74    0.25
   9   1  -5    0.50    0.09
  -9   1   5    0.48    0.18
   7  -1  -5    3.29    0.37
   7  -1  -5    3.51    0.34
  -7   1   5    3.68    0.36
   7   1  -5    3.76    0.40
   7   1  -5    3.95    0.24
   5  -1  -5   29.53    1.16
   5   1  -5   29.30    1.20
  -5   1   5   34.00    1.22
   5   1  -5   31.20    1.03
   3  -1  -5    3.81    0.35
  -3   1   5    4.25    0.36
   3   1  -5    4.09    0.36
   1  -1  -5    9.65    0.57
   1   1  -5    9.63    0.52
   1   1  -5   10.41    0.55
  -1   1   5   10.16    0.57
   1  -1   5   17.62    0.67
  -1  -1  -5   15.69    0.78
   1   1   5   16.89    0.79
  -1   1  -5   16.52    0.69
  -3  -1  -5  112.01    3.38
   3  -1   5  110.92    3.12
  -3   1  -5  114.24    3.40
   3   1   5  117.25    3.40
   5  -1   5    0.86    0.14
  -5  -1  -5    0.95    0.24
   5   1   5    0.72    0.22
  -5   1  -5    0.65    0.22
   7  -1   5    0.08    0.08
  -7  -1  -5    0.18    0.14
  -7   1  -5   -0.06    0.11
   7   1   5    0.15    0.14
   9  -1   5   22.08    0.86
  -9  -1  -5   22.27    1.06
  -9   1  -5   21.25    1.11
   9   1   5   23.19    1.11
  11  -1   5   17.79    0.78
 -11  -1  -5   17.23    0.96
 -11   1  -5   17.73    1.03
  11   1   5   18.86    1.03
 -13  -1  -5   25.69    1.26
  13  -1   5   26.44    1.08
  13   1   5   26.48    1.33
 -13   1  -5   27.45    1.37
  15  -1   5    3.62    0.37
 -15  -1  -5    3.85    0.47
  15   1   5    3.21    0.46
 -15   1  -5    4.04    0.52
 -17  -1  -5    6.49    0.62
 -17   1  -5    4.66    0.59
  17   1   5    5.32    0.61
 -19  -1  -5   -0.05    0.15
 -19   1  -5    0.20    0.20
  19   1   5    0.30    0.20
 -21   1  -5   -0.04    0.19
  21   1   5    0.02    0.19
 -23   1  -5    0.03    0.24
  23   1   5   -0.20    0.15
  25   1   5    0.32    0.28
  30   2  -5   11.74    1.26
  28   2  -5   14.54    1.37
  24   2  -5   18.23    1.42
 -24   2   5   18.85    1.22
 -22   2   5   12.94    0.95
  22   2  -5   11.41    1.08
  20  -2  -5   15.92    1.00
 -20   2   5   12.70    0.94
  20   2  -5   14.62    1.16
 -20   2   5   15.11    0.99
  18  -2  -5   76.28    2.68
 -18   2   5   72.64    2.67
 -18   2   5   69.86    2.56
  18   2  -5   72.70    2.94
  16  -2  -5   60.17    2.24
 -16   2   5   59.20    2.25
  16   2  -5   58.19    2.47
 -16   2   5   59.49    2.16
  14  -2  -5   72.48    2.50
  14  -2  -5   69.59    2.47
  14   2  -5   68.25    2.67
 -14   2   5   69.69    2.39
 -14   2   5   68.77    2.49
  12  -2  -5   60.58    2.14
  12  -2  -5   56.82    2.16
 -12   2   5   55.86    2.12
 -12   2   5   55.74    2.02
  12   2  -5   58.86    2.29
  10  -2  -5   48.86    1.82
 -10   2   5   50.73    1.77
 -10   2   5   44.41    1.78
  10   2  -5   48.72    1.94
   8  -2  -5    5.32    0.48
   8   2  -5    6.24    0.55
   8   2  -5    6.03    0.31
  -8   2   5    5.39    0.45
   6  -2  -5    9.91    0.66
  -6   2   5   10.43    0.62
   6   2  -5   10.28    0.67
   6   2  -5    9.95    0.48
   4  -2  -5    0.00    0.13
  -4   2   5    0.03    0.12
   4   2  -5    0.33    0.14
   4   2  -5   -0.06    0.12
   2  -2  -5   20.54    0.99
   2   2  -5   20.22    0.89
  -2   2   5   20.61    0.96
   0  -2  -5   16.48    0.86
   0   2  -5   16.77    0.72
   0   2   5   17.54    0.89
   0   2  -5   16.63    0.82
  -2  -2  -5  214.58    6.01
  -2   2  -5  211.26    5.69
   2   2   5  212.07    6.07
  -2   2  -5  214.23    6.02
   4  -2   5  167.11    4.47
  -4  -2  -5  169.77    4.93
  -4   2  -5  170.42    4.99
   4   2   5  172.60    5.03
  -6  -2  -5  171.28    4.86
  -6   2  -5  164.00    4.96
   6   2   5  161.84    4.97
  -8  -2  -5   58.97    2.12
  -8   2  -5   63.20    2.31
   8   2   5   58.39    2.26
  10  -2   5   22.43    0.73
 -10  -2  -5   23.42    1.11
 -10   2  -5   22.57    1.24
  10   2   5   21.70    1.22
 -12  -2  -5   41.52    1.67
 -12   2  -5   42.53    1.88
  12   2   5   40.59    1.88
 -14  -2  -5   38.79    1.60
  14   2   5   36.20    1.79
 -14   2  -5   34.91    1.76
 -16  -2  -5    3.39    0.43
 -16   2  -5    2.93    0.59
  16   2   5    1.99    0.49
 -18   2  -5   10.50    0.94
  18   2   5   10.32    0.95
 -20   2  -5    4.16    0.62
  20   2   5    4.89    0.68
  22   2   5   17.50    1.36
 -22   2  -5   20.45    1.42
  24   2   5    9.73    1.06
 -24   2  -5   12.03    1.12
  26   2   5   17.14    1.42
 -26   2  -5   17.80    1.41
  29   3  -5   -0.41    0.26
  27   3  -5    0.07    0.30
 -25   3   5    7.88    0.86
  25   3  -5    8.24    1.03
 -23   3   5    1.97    0.51
  23   3  -5    1.85    0.60
 -21   3   5    2.95    0.60
  21   3  -5    3.28    0.74
 -19   3   5    3.17    0.50
  19   3  -5    3.29    0.70
 -17   3   5    4.86    0.59
  17   3  -5    3.55    0.69
 -15   3   5    3.91    0.42
  15   3  -5    2.77    0.57
 -15   3   5    2.93    0.47
  13  -3  -5   15.18    0.99
 -13   3   5   15.60    1.02
 -13   3   5   14.38    0.81
  13   3  -5   15.25    1.06
  11  -3  -5   14.22    0.96
 -11   3   5   14.88    0.99
  11   3  -5   16.59    1.06
 -11   3   5   16.96    0.89
   9  -3  -5   10.14    0.76
  -9   3   5    9.97    0.76
   9   3  -5   10.88    0.52
  -9   3   5   10.90    0.68
   9   3  -5   10.89    0.80
   7  -3  -5   13.58    0.87
  -7   3   5   13.27    0.77
   7   3  -5   12.66    0.83
   7   3  -5   12.20    0.62
  -7   3   5   11.17    0.80
   5  -3  -5   29.28    1.39
   5   3  -5   28.45    1.15
  -5   3   5   29.46    1.29
   5   3  -5   29.94    1.32
   3  -3  -5    0.37    0.21
  -3   3   5    0.14    0.16
   3   3  -5    0.25    0.15
   1  -3  -5   34.32    1.50
   1   3  -5   34.83    1.42
   1   3  -5   34.13    1.33
  -1   3   5   37.52    1.53
  -1  -3  -5    1.39    0.33
   1   3   5    2.24    0.35
  -1   3  -5    1.49    0.21
  -1   3  -5    1.24    0.29
  -3  -3  -5    0.17    0.16
   3   3   5    0.41    0.22
  -3   3  -5    0.50    0.22
  -3   3  -5    0.39    0.12
  -5  -3  -5    4.19    0.45
   5   3   5    4.10    0.51
  -5   3  -5    5.11    0.54
  -7  -3  -5    0.28    0.17
  -7   3  -5    0.08    0.15
   7   3   5    0.08    0.16
  -9  -3  -5    4.07    0.44
  -9   3  -5    3.71    0.50
   9   3   5    3.08    0.49
 -11  -3  -5    0.03    0.13
 -11   3  -5   -0.03    0.13
  11   3   5    0.21    0.19
 -13  -3  -5    0.56    0.22
  13   3   5    1.29    0.42
 -13   3  -5    0.86    0.34
  15   3   5    0.74    0.35
 -15   3  -5    0.44    0.27
 -17   3  -5    3.51    0.69
  17   3   5    3.41    0.71
  19   3   5    1.24    0.46
 -19   3  -5    0.50    0.34
 -21   3  -5    7.09    0.92
  21   3   5    8.21    0.96
  23   3   5    0.24    0.28
 -23   3  -5    0.54    0.34
 -25   3  -5    2.82    0.73
  25   3   5    2.39    0.69
 -26   4   5    0.19    0.31
  26   4  -5   -0.14    0.30
 -24   4   5    1.13    0.45
  24   4  -5    1.56    0.60
 -22   4   5    3.24    0.72
  22   4  -5    1.69    0.61
  20   4  -5   -0.13    0.21
 -20   4   5   -0.07    0.23
 -18   4   5    0.34    0.27
  18   4  -5    0.14    0.25
  16   4  -5    0.19    0.26
 -16   4   5   -0.09    0.18
 -14   4   5    0.26    0.22
  14   4  -5   -0.18    0.15
  12  -4  -5   -0.05    0.15
 -12   4   5    0.03    0.16
  12   4  -5    0.09    0.20
  10  -4  -5    0.01    0.15
 -10   4   5   -0.02    0.10
  10   4  -5   -0.16    0.13
 -10   4   5    0.07    0.20
   8  -4  -5    0.58    0.27
  -8   4   5    0.67    0.30
   8   4  -5    0.36    0.24
   8   4  -5    0.67    0.21
  -8   4   5    0.74    0.26
   6  -4  -5    3.11    0.46
  -6   4   5    4.20    0.54
   6   4  -5    3.10    0.45
  -6   4   5    3.78    0.44
   6   4  -5    3.26    0.38
   4  -4  -5    2.70    0.51
  -4   4   5    2.03    0.44
  -4   4   5    3.61    0.44
   4   4  -5    3.74    0.45
   4   4  -5    3.00    0.38
   2  -4  -5    2.16    0.45
   2   4  -5    1.63    0.37
   2   4  -5    2.23    0.32
  -2   4   5    2.26    0.38
   0  -4  -5    0.08    0.17
   0   4   5    0.16    0.21
   0   4  -5    0.28    0.16
   0   4  -5    0.25    0.18
  -2  -4  -5    3.21    0.44
  -2   4  -5    2.47    0.48
   2   4   5    2.81    0.45
  -4  -4  -5    0.01    0.13
  -4   4  -5    0.44    0.23
   4   4   5    0.00    0.15
  -6  -4  -5    3.65    0.46
   6   4   5    2.15    0.50
  -6   4  -5    2.14    0.49
  -8  -4  -5    2.92    0.41
   8   4   5    2.85    0.60
  -8   4  -5    2.34    0.54
 -10  -4  -5    1.04    0.29
  10   4   5    0.68    0.33
 -10   4  -5    1.57    0.42
 -12   4  -5   -0.17    0.13
  12   4   5   -0.15    0.17
  14   4   5    0.13    0.21
 -14   4  -5    0.35    0.28
 -16   4  -5   -0.22    0.20
  16   4   5   -0.03    0.19
  18   4   5    0.97    0.45
 -18   4  -5    0.57    0.38
 -20   4  -5    1.11    0.49
  20   4   5    0.28    0.36
 -22   4  -5    1.97    0.64
  22   4   5    1.44    0.56
 -24   4  -5    0.38    0.39
  24   4   5    0.15    0.39
  23   5  -5    1.05    0.51
 -23   5   5    1.88    0.62
 -21   5   5   -0.15    0.29
  21   5  -5   -0.30    0.24
  19   5  -5    0.07    0.26
 -19   5   5    0.12    0.26
 -17   5   5    0.16    0.26
  17   5  -5    0.50    0.38
  15   5  -5    0.02    0.24
 -15   5   5   -0.19    0.17
  13   5  -5    0.17    0.27
 -13   5   5    0.12    0.23
  11  -5  -5    1.79    0.51
 -11   5   5    1.46    0.48
  11   5  -5    1.59    0.48
   9  -5  -5    1.35    0.43
  -9   5   5    0.26    0.28
   9   5  -5    0.74    0.33
   7  -5  -5    0.17    0.22
  -7   5   5    0.63    0.34
   7   5  -5    0.19    0.20
   5  -5  -5   -0.01    0.18
   5   5  -5    0.07    0.16
  -5   5   5    0.39    0.25
  -5   5   5    0.44    0.23
   5   5  -5    0.05    0.17
   3  -5  -5    2.68    0.54
  -3   5   5    1.65    0.39
  -3   5   5    2.19    0.51
   1  -5  -5    0.82    0.33
  -1   5   5    1.28    0.39
   1   5  -5    1.03    0.36
  -1   5   5    1.59    0.41
  -1  -5  -5    3.44    0.51
   1   5   5    3.56    0.51
   1   5   5    3.86    0.54
  -1   5  -5    4.36    0.58
  -3  -5  -5   14.78    1.02
  -3   5  -5   12.87    1.01
   3   5   5   13.17    1.06
  -5  -5  -5    7.05    0.71
  -5   5  -5    8.74    0.86
   5   5   5    7.76    0.82
  -7  -5  -5    7.93    0.74
   7   5   5    8.47    0.88
  -7   5  -5    7.74    0.83
  -9   5  -5    5.08    0.69
   9   5   5    5.04    0.71
  11   5   5    1.20    0.47
 -11   5  -5    0.51    0.32
  13   5   5   -0.03    0.23
 -13   5  -5   -0.31    0.18
 -15   5  -5   -0.05    0.26
  15   5   5   -0.14    0.22
  17   5   5   -0.07    0.25
 -17   5  -5    0.05    0.25
 -19   5  -5    3.44    0.83
  19   5   5    1.97    0.68
 -21   5  -5    1.38    0.60
  21   5   5    1.85    0.64
 -20   6   5    7.50    1.02
  20   6  -5    9.92    1.21
 -18   6   5   12.67    1.33
  18   6  -5   12.58    1.29
 -16   6   5    6.15    0.90
  16   6  -5    6.45    0.91
  14   6  -5    6.27    0.86
 -14   6   5    8.64    1.02
  12   6  -5   13.55    1.23
 -12   6   5   17.31    1.41
  10   6  -5   18.83    1.36
 -10   6   5   16.49    1.38
   8  -6  -5   37.63    2.13
  -8   6   5   43.26    2.28
   6  -6  -5   33.00    1.86
  -6   6   5   28.91    1.81
   4  -6  -5   20.88    1.42
  -4   6   5   21.32    1.47
   2  -6  -5   10.62    0.99
  -2   6   5   10.57    1.01
   2   6  -5   12.30    0.99
   0  -6  -5   15.28    1.15
   0   6  -5   12.57    1.04
   0   6   5   15.04    1.15
   0   6   5   14.13    1.10
  -2  -6  -5   60.97    2.65
   2   6   5   61.56    2.73
   2   6   5   66.72    2.73
  -2   6  -5   62.88    2.75
  -4  -6  -5   43.83    2.07
   4   6   5   45.19    2.11
   4   6   5   44.99    2.25
  -4   6  -5   42.16    2.20
   6   6   5   34.90    1.77
   6   6   5   35.62    2.00
  -6   6  -5   32.20    1.91
   8   6   5   20.55    1.53
  -8   6  -5   21.10    1.54
  10   6   5    0.43    0.33
 -10   6  -5   -0.16    0.25
  12   6   5    0.70    0.42
 -12   6  -5    0.59    0.39
 -14   6  -5    1.70    0.58
  14   6   5    1.48    0.56
  16   6   5    2.98    0.80
 -16   6  -5    2.89    0.75
 -11   7   5    0.70    0.42
  -9   7   5    0.04    0.29
  -7   7   5    0.49    0.39
  -5   7   5    0.13    0.27
   3  -7  -5    2.00    0.56
  -3   7   5    1.58    0.55
   1  -7  -5    1.26    0.43
  -1   7   5    1.25    0.46
  -1  -7  -5    1.19    0.41
  -1   7  -5    1.30    0.49
   1   7   5    1.07    0.44
  -3   7  -5    0.20    0.28
   3   7   5    0.35    0.31
  -5   7  -5    0.38    0.38
   5   7   5   -0.10    0.26
   7   7   5    3.13    0.72
  -7   7  -5    3.63    0.81
  30   0  -6   11.82    1.17
  28   0  -6    9.91    1.02
  26   0  -6    4.95    0.72
  24   0  -6   10.65    0.97
  22   0  -6   28.76    1.62
  20   0  -6  113.82    3.97
  18   0  -6  142.42    4.63
 -16   0   6  104.70    3.10
  16   0  -6  106.21    3.58
  14   0  -6    3.27    0.45
  14   0  -6    3.75    0.30
 -14   0   6    3.12    0.29
  12   0  -6  156.79    4.73
 -12   0   6  155.88    4.29
  12   0  -6  152.10    4.28
  10   0  -6    0.17    0.11
  10   0  -6    0.27    0.19
   8   0  -6  267.52    7.17
   8   0  -6  268.82    7.47
   6   0  -6  146.76    4.30
   4   0  -6   32.53    1.24
  -4   0   6   27.19    1.13
   4   0  -6   29.61    1.09
  -2   0   6    2.19    0.29
   2   0  -6    2.02    0.28
   0   0   6    0.93    0.21
   0   0  -6    0.43    0.20
   2   0   6  127.71    3.76
  -2   0  -6  136.00    3.91
  -4   0  -6   12.70    0.75
  -6   0  -6   32.81    1.40
  -8   0  -6  159.13    4.80
 -10   0  -6   -0.07    0.13
 -12   0  -6   56.57    2.23
 -14   0  -6   41.27    1.85
  16   0   6   86.11    3.23
 -16   0  -6   79.07    3.04
 -18   0  -6   89.22    3.32
  18   0   6   89.33    3.22
  20   0   6   54.34    2.27
 -20   0  -6   56.24    2.44
 -22   0  -6   40.16    2.04
  31   1  -6    0.51    0.42
  29   1  -6    0.08    0.27
  27   1  -6    0.31    0.34
  25  -1  -6    0.20    0.22
  25   1  -6   -0.13    0.21
  23  -1  -6   -0.18    0.14
  23   1  -6    0.27    0.26
  21  -1  -6    0.11    0.18
  21   1  -6    0.58    0.30
 -21   1   6    0.27    0.17
  19  -1  -6    1.93    0.44
  19   1  -6    2.38    0.54
 -19   1   6    2.36    0.35
  17  -1  -6    1.48    0.39
 -17   1   6    1.75    0.33
  17   1  -6    1.60    0.42
  15  -1  -6    1.83    0.38
 -15   1   6    1.64    0.31
  15   1  -6    1.64    0.40
  13  -1  -6   19.47    1.06
 -13  -1   6   18.95    0.62
  13   1  -6   20.52    1.14
 -13   1   6   17.66    0.88
  11  -1  -6    0.56    0.22
  11  -1  -6    0.14    0.12
  11   1  -6    0.41    0.22
 -11   1   6    0.36    0.18
  11   1  -6    0.29    0.07
   9  -1  -6   21.60    0.96
   9  -1  -6   21.80    1.08
   9   1  -6   21.64    0.75
  -9   1   6   22.45    1.04
   9   1  -6   22.74    1.11
   7  -1  -6   18.42    0.97
   7  -1  -6   20.61    0.90
   7   1  -6   21.39    1.00
   7   1  -6   19.04    0.73
  -7   1   6   19.48    0.94
   5  -1  -6    9.62    0.58
  -5   1   6    8.61    0.57
   5   1  -6    9.24    0.48
   5   1  -6    8.08    0.57
   3  -1  -6   12.84    0.68
  -3   1   6   12.05    0.67
   3   1  -6   12.20    0.66
   1  -1  -6    1.27    0.27
   1   1  -6    0.79    0.21
   1   1  -6    1.13    0.22
  -1   1   6    1.17    0.27
   1  -1   6    9.67    0.51
  -1  -1  -6   11.40    0.67
  -1   1  -6   10.48    0.63
   1   1   6   10.32    0.62
   3  -1   6    3.84    0.29
  -3  -1  -6    4.41    0.43
   3   1   6    4.84    0.44
  -3   1  -6    4.42    0.43
  -5  -1  -6   37.70    1.51
   5  -1   6   37.05    1.25
  -5   1  -6   38.05    1.54
   5   1   6   39.18    1.51
   7  -1   6   11.10    0.54
  -7  -1  -6   11.95    0.75
  -7   1  -6   12.03    0.79
   7   1   6   11.46    0.73
   9  -1   6    0.76    0.17
  -9  -1  -6    1.04    0.28
   9   1   6    1.07    0.29
  -9   1  -6    0.72    0.26
  11  -1   6    4.52    0.37
 -11  -1  -6    5.17    0.53
 -11   1  -6    4.69    0.54
  11   1   6    4.93    0.52
  13  -1   6    1.58    0.24
 -13  -1  -6    1.54    0.38
  13   1   6    1.76    0.39
 -13   1  -6    1.94    0.45
  15  -1   6   -0.05    0.10
 -15  -1  -6    0.13    0.17
  15   1   6    0.05    0.16
 -15   1  -6    0.06    0.18
 -17  -1  -6    1.63    0.41
 -17   1  -6    2.08    0.49
  17   1   6    2.00    0.46
 -19  -1  -6    0.15    0.22
  19   1   6    0.22    0.22
 -19   1  -6    0.09    0.16
 -21   1  -6   14.31    1.14
  21   1   6   11.97    1.02
 -23   1  -6   16.92    1.32
  23   1   6   19.95    1.35
  25   1   6    3.75    0.98
  30   2  -6    0.08    0.30
  28   2  -6   -0.12    0.27
  26   2  -6    0.07    0.24
  24   2  -6    1.79    0.56
 -24   2   6    1.81    0.48
  22  -2  -6    1.35    0.42
 -22   2   6    2.50    0.49
  22   2  -6    2.47    0.63
  20  -2  -6    0.03    0.18
 -20   2   6   -0.11    0.13
 -20   2   6    0.02    0.17
  20   2  -6   -0.23    0.14
  18  -2  -6    4.34    0.53
 -18   2   6    4.15    0.50
 -18   2   6    4.57    0.49
  18   2  -6    4.72    0.64
  16  -2  -6    0.04    0.14
  16   2  -6    0.16    0.18
 -16   2   6    0.16    0.14
 -16   2   6    0.22    0.16
  14  -2  -6    0.06    0.14
 -14   2   6    0.02    0.13
 -14   2   6   -0.03    0.09
  14   2  -6   -0.08    0.13
  12  -2  -6    0.21    0.15
 -12   2   6    0.39    0.19
 -12   2   6    0.13    0.14
  12   2  -6    0.28    0.21
  10  -2  -6    0.33    0.19
 -10   2   6    0.36    0.19
  10   2  -6    0.39    0.24
  10   2  -6    0.54    0.10
 -10   2   6    0.52    0.20
   8  -2  -6    5.32    0.50
   8   2  -6    5.27    0.32
   8   2  -6    5.00    0.51
  -8   2   6    4.91    0.45
   6  -2  -6   14.73    0.83
   6   2  -6   13.21    0.63
   6   2  -6   14.91    0.84
  -6   2   6   14.64    0.80
   4  -2  -6    6.10    0.51
   4   2  -6    5.79    0.41
  -4   2   6    5.93    0.49
   4   2  -6    5.21    0.46
   2  -2  -6   13.25    0.78
  -2   2   6   13.02    0.77
   2   2  -6   12.48    0.67
   0  -2  -6   11.28    0.71
   0   2  -6    9.71    0.54
   0   2   6   10.93    0.70
   0   2  -6   10.41    0.65
   2  -2   6   -0.07    0.06
  -2  -2  -6    0.18    0.16
   2   2   6   -0.01    0.12
  -2   2  -6   -0.12    0.12
  -2   2  -6    0.00    0.08
   4  -2   6    0.81    0.12
  -4  -2  -6    0.80    0.25
   4   2   6    0.65    0.25
  -4   2  -6    0.54    0.23
  -6  -2  -6    7.81    0.60
   6  -2   6    7.58    0.32
  -6   2  -6    6.07    0.58
   6   2   6    6.50    0.61
  -8  -2  -6    0.48    0.22
   8  -2   6    0.57    0.09
  -8   2  -6    0.56    0.27
   8   2   6    0.39    0.22
 -10  -2  -6   11.88    0.78
 -10   2  -6    9.81    0.81
  10   2   6   11.58    0.86
 -12  -2  -6    1.17    0.30
 -12   2  -6    1.02    0.34
  12   2   6    0.63    0.30
 -14  -2  -6    1.07    0.31
 -14   2  -6    1.11    0.38
  14   2   6    0.63    0.30
 -16  -2  -6    1.01    0.31
  16   2   6    1.45    0.44
 -16   2  -6    0.78    0.33
 -18   2  -6    0.31    0.25
  18   2   6    0.40    0.28
 -20   2  -6    0.21    0.22
  20   2   6    0.47    0.31
  22   2   6   -0.06    0.19
 -22   2  -6    0.10    0.24
  24   2   6   -0.03    0.23
 -24   2  -6    0.39    0.30
  26   2   6   -0.14    0.27
 -26   2  -6    0.37    0.33
  29   3  -6    6.64    1.06
  27   3  -6    0.03    0.27
 -25   3   6    1.30    0.43
  25   3  -6    1.07    0.52
  23   3  -6    5.59    0.82
 -23   3   6    4.67    0.66
  21   3  -6    0.56    0.36
 -21   3   6    0.37    0.25
  19   3  -6    0.55    0.32
 -19   3   6    0.74    0.31
 -17   3   6    0.30    0.25
  17   3  -6    0.22    0.25
  15  -3  -6    7.55    0.71
 -15   3   6    5.82    0.64
 -15   3   6    7.48    0.60
  15   3  -6    6.43    0.74
  13  -3  -6   15.67    1.02
  13   3  -6   15.21    1.10
 -13   3   6   16.98    0.91
 -13   3   6   13.62    0.98
  11  -3  -6    5.63    0.58
 -11   3   6    6.45    0.55
  11   3  -6    6.89    0.68
 -11   3   6    5.66    0.58
   9  -3  -6    0.02    0.15
   9   3  -6    0.82    0.28
  -9   3   6    0.71    0.26
   9   3  -6    0.64    0.15
  -9   3   6    0.52    0.21
   7  -3  -6    1.96    0.42
   7   3  -6    0.89    0.29
   7   3  -6    1.73    0.24
  -7   3   6    0.84    0.25
   5  -3  -6   -0.10    0.11
  -5   3   6    0.00    0.12
   5   3  -6   -0.01    0.13
   5   3  -6    0.04    0.12
   3  -3  -6   31.60    1.43
   3   3  -6   28.55    1.26
  -3   3   6   28.95    1.35
   1  -3  -6   15.83    0.95
   1   3  -6   16.42    0.89
   1   3  -6   16.05    0.81
  -1   3   6   16.41    0.96
  -1  -3  -6    0.10    0.15
  -1   3  -6   -0.06    0.12
   1   3   6    0.13    0.16
  -1   3  -6    0.08    0.08
  -3  -3  -6    0.57    0.22
  -3   3  -6    0.56    0.13
  -3   3  -6    0.40    0.23
   3   3   6    0.96    0.31
  -5  -3  -6    3.13    0.41
  -5   3  -6    2.95    0.43
   5   3   6    3.17    0.45
  -7  -3  -6   14.66    0.89
   7   3   6   12.98    0.95
  -7   3  -6   14.44    0.98
  -9  -3  -6   24.78    1.24
  -9   3  -6   24.63    1.39
   9   3   6   26.03    1.45
 -11  -3  -6    7.19    0.63
  11   3   6    8.95    0.84
 -11   3  -6    7.63    0.78
 -13  -3  -6   -0.03    0.14
  13   3   6    0.27    0.25
 -13   3  -6    0.07    0.21
  15   3   6    0.72    0.36
 -15   3  -6    0.20    0.22
 -17   3  -6    0.87    0.38
  17   3   6    0.69    0.38
 -19   3  -6    1.18    0.43
  19   3   6    1.33    0.47
  21   3   6    5.50    0.81
 -21   3  -6    6.72    0.86
 -23   3  -6    0.76    0.40
  23   3   6    0.78    0.42
 -25   3  -6    0.75    0.44
  25   3   6    0.66    0.44
  26   4  -6    1.59    0.63
 -26   4   6    1.22    0.47
 -24   4   6    9.78    1.01
  24   4  -6   10.68    1.20
 -22   4   6   16.82    1.33
  22   4  -6   18.34    1.53
 -20   4   6   24.43    1.56
  20   4  -6   23.21    1.69
  18   4  -6   17.48    1.38
 -18   4   6   16.82    1.26
 -16   4   6   11.67    1.02
  16   4  -6   13.36    1.13
  14  -4  -6   15.21    1.13
 -14   4   6   14.91    1.13
  14   4  -6   15.73    1.19
  12  -4  -6   20.19    1.26
  12   4  -6   16.34    1.18
 -12   4   6   18.32    1.22
  10  -4  -6   34.85    1.75
 -10   4   6   37.11    1.57
  10   4  -6   34.06    1.73
 -10   4   6   35.50    1.78
   8  -4  -6   65.38    2.60
  -8   4   6   66.24    2.40
   8   4  -6   62.54    2.16
  -8   4   6   63.71    2.58
   8   4  -6   65.89    2.55
   6  -4  -6   76.14    2.91
  -6   4   6   77.51    2.75
  -6   4   6   75.41    2.90
   6   4  -6   83.16    2.63
   6   4  -6   75.23    2.79
   4  -4  -6   66.17    2.62
   4   4  -6   71.77    2.51
   4   4  -6   68.06    2.42
  -4   4   6   67.11    2.52
   2  -4  -6   29.47    1.49
   2   4  -6   28.81    1.31
  -2   4   6   27.16    1.41
   2   4  -6   30.21    1.40
   0  -4  -6   53.27    2.19
   0   4  -6   54.26    2.14
   0   4   6   53.59    2.20
  -2  -4  -6   45.46    1.94
  -2   4  -6   42.24    1.91
   2   4   6   47.99    2.04
  -4  -4  -6   16.20    1.04
   4   4   6   18.69    1.18
  -4   4  -6   16.20    1.08
  -6  -4  -6   10.85    0.80
   6   4   6   10.97    0.92
  -6   4  -6    9.94    0.87
  -8  -4  -6    2.77    0.42
  -8   4  -6    2.85    0.60
   8   4   6    2.64    0.58
 -10  -4  -6    4.23    0.49
  10   4   6    3.39    0.69
 -10   4  -6    4.28    0.62
 -12   4  -6   28.09    1.67
  12   4   6   27.39    1.69
  14   4   6   46.64    2.40
 -14   4  -6   46.87    2.35
  16   4   6   30.98    1.92
 -16   4  -6   29.04    1.84
  18   4   6   14.46    1.32
 -18   4  -6   15.11    1.31
  20   4   6    4.03    0.85
 -20   4  -6    3.21    0.76
 -22   4  -6    5.52    0.86
  22   4   6    4.52    0.96
 -23   5   6    0.62    0.42
  23   5  -6    0.39    0.40
 -21   5   6   -0.07    0.31
  21   5  -6    0.11    0.29
 -19   5   6    1.14    0.44
  19   5  -6    1.23    0.52
  17   5  -6    0.09    0.26
 -17   5   6    0.26    0.32
 -15   5   6    2.43    0.62
  15   5  -6    1.54    0.54
  13  -5  -6    3.10    0.66
 -13   5   6    5.26    0.73
  13   5  -6    3.95    0.64
  11  -5  -6    9.97    0.95
  11   5  -6    9.68    0.94
 -11   5   6   10.82    1.03
   9  -5  -6   12.93    1.09
  -9   5   6    9.66    0.97
   9   5  -6   14.33    1.07
   7  -5  -6    3.86    0.57
   7   5  -6    4.28    0.56
  -7   5   6    4.41    0.63
  -7   5   6    4.21    0.61
   5  -5  -6    1.41    0.41
  -5   5   6    1.97    0.50
   5   5  -6    1.43    0.35
   5   5  -6    1.34    0.39
  -5   5   6    2.07    0.44
   3  -5  -6    2.49    0.54
  -3   5   6    2.63    0.53
  -3   5   6    2.07    0.51
   1  -5  -6    3.89    0.55
   1   5  -6    2.83    0.45
  -1   5   6    2.97    0.60
  -1   5   6    3.08    0.49
  -1  -5  -6    0.15    0.22
   1   5   6   -0.02    0.16
  -1   5  -6    0.23    0.20
  -3  -5  -6    4.05    0.55
   3   5   6    3.68    0.56
  -3   5  -6    4.09    0.58
  -5  -5  -6    0.48    0.28
  -5   5  -6    0.67    0.34
   5   5   6    0.76    0.35
  -7  -5  -6    0.51    0.28
  -7   5  -6    0.12    0.21
   7   5   6    0.13    0.25
  -9   5  -6    1.26    0.46
   9   5   6    1.55    0.51
 -11   5  -6    0.33    0.28
  11   5   6   -0.04    0.23
  13   5   6    1.05    0.46
 -13   5  -6    0.92    0.44
 -15   5  -6    0.05    0.23
  15   5   6    0.31    0.31
  17   5   6    0.00    0.28
 -17   5  -6    0.78    0.42
  19   5   6    0.72    0.50
 -19   5  -6    1.15    0.52
 -18   6   6   -0.15    0.22
  18   6  -6   -0.29    0.29
 -16   6   6    4.23    0.91
  16   6  -6    5.50    0.85
 -14   6   6    0.85    0.45
  14   6  -6    0.42    0.30
  12   6  -6    1.31    0.48
 -12   6   6    1.38    0.54
  10  -6  -6    2.13    0.61
  10   6  -6    2.54    0.61
 -10   6   6    2.06    0.62
   8  -6  -6    0.37    0.28
  -8   6   6    0.04    0.27
   6  -6  -6    2.47    0.61
  -6   6   6    3.40    0.72
   4  -6  -6    0.00    0.23
  -4   6   6   -0.02    0.22
   2  -6  -6    3.61    0.72
  -2   6   6    3.89    0.72
   2   6  -6    3.53    0.64
  -2   6   6    3.95    0.58
   0  -6  -6    0.90    0.39
   0   6  -6    0.38    0.27
   0   6   6    0.67    0.29
   0   6   6    0.80    0.34
  -2  -6  -6    0.24    0.20
   2   6   6    0.21    0.24
   2   6   6    0.10    0.20
  -2   6  -6    0.30    0.25
  -4  -6  -6    2.45    0.56
  -4   6  -6    2.45    0.60
   4   6   6    2.22    0.59
   4   6   6    2.89    0.61
   6   6   6    0.23    0.26
   6   6   6    0.46    0.33
  -6   6  -6    0.58    0.36
  -8   6  -6    0.00    0.27
   8   6   6    0.33    0.32
 -10   6  -6    2.66    0.69
  10   6   6    4.42    0.74
  12   6   6    1.42    0.53
 -12   6  -6    0.18    0.32
  14   6   6    0.07    0.28
 -14   6  -6    0.09    0.34
 -11   7   6    1.01    0.52
  -9   7   6    1.19    0.51
  -7   7   6    2.35    0.67
   5  -7  -6    3.13    0.76
  -5   7   6    3.43    0.76
   3  -7  -6    1.32    0.48
  -3   7   6    1.08    0.48
   1  -7  -6    0.38    0.33
  -1   7   6    0.26    0.29
  -1  -7  -6    1.58    0.50
   1   7   6    1.17    0.44
  -1   7  -6    1.53    0.53
  -3   7  -6    0.25    0.30
   3   7   6    0.01    0.29
   5   7   6   -0.06    0.29
  -5   7  -6   -0.09    0.24
   7   7   6   -0.19    0.20
  -7   7  -6    0.03    0.28
  32   0  -7    0.22    0.34
  30   0  -7    0.07    0.33
  28   0  -7    0.04    0.24
  26   0  -7    0.15    0.24
  24   0  -7    0.11    0.23
  22   0  -7    0.06    0.23
  20   0  -7   -0.01    0.18
  18   0  -7   -0.22    0.14
  16   0  -7    0.13    0.10
 -16   0   7    0.00    0.07
  16   0  -7    0.17    0.21
  14   0  -7   -0.09    0.13
  14   0  -7   -0.04    0.07
 -14   0   7    0.07    0.08
  12   0  -7    0.00    0.16
  12   0  -7   -0.01    0.09
  10   0  -7   -0.02    0.16
  10   0  -7    0.14    0.10
   8   0  -7    0.00    0.13
   8   0  -7   -0.08    0.07
   6   0  -7   -0.05    0.12
  -6   0   7    0.19    0.17
  -4   0   7   -0.15    0.10
   4   0  -7   -0.11    0.13
   4   0  -7    0.14    0.14
  -2   0   7    0.05    0.13
   2   0  -7    0.09    0.16
   0   0   7    0.07    0.12
   0   0  -7   -0.02    0.12
  -2   0  -7   -0.04    0.13
   2   0   7    0.00    0.11
  -4   0  -7    0.06    0.15
   4   0   7   -0.16    0.10
  -6   0  -7    0.10    0.15
  -8   0  -7    0.03    0.14
 -10   0  -7    0.09    0.15
 -12   0  -7   -0.01    0.15
  14   0   7    0.15    0.17
 -14   0  -7    0.03    0.14
 -16   0  -7   -0.02    0.16
  16   0   7    0.02    0.16
  18   0   7   -0.01    0.17
 -18   0  -7    0.17    0.24
 -20   0  -7    0.09    0.21
 -22   0  -7    0.17    0.21
  31   1  -7    0.54    0.34
  29   1  -7    0.23    0.32
  27  -1  -7   -0.18    0.17
  27   1  -7   -0.07    0.24
  25  -1  -7   -0.04    0.19
  25   1  -7    0.13    0.23
  23  -1  -7   -0.05    0.20
  23   1  -7    0.16    0.22
  21  -1  -7   -0.05    0.17
  21   1  -7    0.00    0.19
  19  -1  -7    3.96    0.54
 -19   1   7    5.09    0.48
  19   1  -7    4.32    0.60
  17  -1  -7    2.16    0.32
  17  -1  -7    2.46    0.41
  17   1  -7    2.15    0.48
 -17   1   7    2.40    0.34
  15  -1  -7   34.95    1.66
  15   1  -7   37.51    1.75
 -15   1   7   38.39    1.48
  13  -1  -7    7.09    0.62
 -13   1   7    6.08    0.55
 -13   1   7    5.41    0.46
  13   1  -7    6.50    0.63
  13   1  -7    5.72    0.29
  11  -1  -7   34.55    1.55
  11  -1  -7   36.35    1.40
 -11   1   7   36.14    1.52
  11   1  -7   35.65    1.60
  11   1  -7   36.47    1.14
   9  -1  -7   16.29    0.84
   9  -1  -7   18.84    1.01
   9   1  -7   17.92    0.70
  -9   1   7   16.32    0.91
   9   1  -7   18.08    0.99
   7  -1  -7   61.84    2.26
   7  -1  -7   64.52    2.12
  -7   1   7   63.15    2.19
   7   1  -7   62.03    1.93
   7   1  -7   63.02    2.24
   5  -1  -7    4.26    0.41
  -5   1   7    4.02    0.42
   5   1  -7    4.08    0.34
   5   1  -7    4.29    0.43
   3  -1  -7    0.16    0.15
  -3   1   7    0.20    0.15
   3   1  -7    0.13    0.14
   1  -1  -7    5.01    0.45
   1   1  -7    4.21    0.41
   1   1  -7    4.82    0.41
  -1   1   7    4.86    0.44
   1  -1   7    2.68    0.27
  -1  -1  -7    2.29    0.33
   1   1   7    1.76    0.29
  -1   1  -7    2.60    0.35
   3  -1   7    1.69    0.22
  -3  -1  -7    1.34    0.32
   3   1   7    1.43    0.31
  -3   1  -7    1.75    0.34
  -5  -1  -7   15.12    0.88
   5  -1   7   15.48    0.69
  -5   1  -7   15.11    0.90
   5   1   7   16.20    0.88
   7  -1   7    7.85    0.47
  -7  -1  -7    7.74    0.63
   7   1   7    7.85    0.61
  -7   1  -7    6.87    0.62
  -9  -1  -7   46.41    1.87
   9  -1   7   47.93    1.59
   9   1   7   42.75    1.81
  -9   1  -7   46.58    1.94
 -11  -1  -7   10.63    0.79
  11  -1   7    9.81    0.58
 -11   1  -7    9.36    0.79
  11   1   7   10.71    0.77
 -13  -1  -7    5.35    0.57
  13  -1   7    4.71    0.41
 -13   1  -7    4.14    0.55
  13   1   7    4.01    0.51
 -15  -1  -7    4.09    0.56
 -15   1  -7    4.82    0.63
  15   1   7    4.99    0.59
 -17  -1  -7    4.02    0.57
 -17   1  -7    4.83    0.66
  17   1   7    5.19    0.61
 -19  -1  -7    9.73    0.89
 -19   1  -7   12.86    1.07
  19   1   7   13.14    1.02
  21   1   7    2.09    0.52
 -21   1  -7    1.72    0.51
 -23   1  -7    1.25    0.41
  23   1   7    1.37    0.46
  30   2  -7   17.86    1.59
  28   2  -7   19.22    1.58
  26   2  -7    7.17    0.92
  24   2  -7   28.30    1.81
  22   2  -7   14.42    1.20
 -22   2   7   13.14    1.11
 -22   2   7   12.68    0.94
 -20   2   7   36.97    1.68
 -20   2   7   35.62    1.68
  20   2  -7   35.13    1.94
  18   2  -7   90.38    3.54
 -18   2   7   95.14    3.26
 -18   2   7   97.57    3.28
  16  -2  -7   43.88    1.78
  16   2  -7   41.84    2.00
 -16   2   7   40.83    1.76
 -16   2   7   42.19    1.78
  14  -2  -7   55.12    2.13
  14  -2  -7   58.01    2.29
  14   2  -7   55.20    2.36
 -14   2   7   60.34    2.20
 -14   2   7   60.10    2.20
  12  -2  -7   51.26    1.99
  12   2  -7   49.53    2.13
 -12   2   7   54.26    2.03
 -12   2   7   55.75    2.05
  10  -2  -7   88.12    2.91
  10   2  -7   87.53    2.45
  10   2  -7   85.26    3.02
 -10   2   7   86.58    2.89
   8  -2  -7   61.63    2.19
  -8   2   7   60.61    2.16
   8   2  -7   58.47    2.21
   8   2  -7   57.18    1.83
   6  -2  -7    1.45    0.32
  -6   2   7    0.44    0.20
   6   2  -7    1.40    0.31
   6   2  -7    0.90    0.20
   4  -2  -7   40.63    1.62
   4   2  -7   39.20    1.53
   4   2  -7   38.24    1.43
  -4   2   7   39.69    1.58
   2  -2  -7    0.15    0.15
   2   2  -7    0.70    0.21
  -2   2   7    0.49    0.21
   2   2  -7    0.96    0.26
   0  -2  -7   46.40    1.74
   0   2  -7   42.29    1.51
   0   2  -7   43.14    1.66
   0   2   7   42.28    1.73
  -2  -2  -7   59.99    2.18
   2  -2   7   60.26    1.86
  -2   2  -7   59.15    1.90
  -2   2  -7   62.97    2.19
   2   2   7   57.08    2.18
   4  -2   7   41.26    1.34
  -4  -2  -7   45.41    1.76
  -4   2  -7   44.87    1.79
   4   2   7   41.86    1.77
   6  -2   7   84.15    2.36
  -6  -2  -7   83.86    2.85
  -6   2  -7   82.28    2.92
   6   2   7   83.09    2.92
  -8  -2  -7   59.94    2.23
   8  -2   7   57.28    1.71
   8   2   7   60.82    2.33
  -8   2  -7   57.63    2.31
 -10  -2  -7   43.37    1.79
  10   2   7   39.97    1.85
 -10   2  -7   43.60    1.93
 -12  -2  -7   28.95    1.45
  12   2   7   31.69    1.62
 -12   2  -7   33.55    1.67
 -14  -2  -7   11.14    0.82
 -14   2  -7    6.83    0.75
  14   2   7    7.60    0.77
 -16  -2  -7    1.54    0.37
  16   2   7    1.86    0.50
 -16   2  -7    2.16    0.52
 -18   2  -7    0.86    0.39
  18   2   7    1.17    0.42
 -20   2  -7   27.35    1.72
  20   2   7   25.01    1.63
 -22   2  -7   16.33    1.33
  22   2   7   16.41    1.32
 -24   2  -7   15.02    1.33
  24   2   7   13.85    1.26
  26   2   7    7.20    0.93
 -26   2  -7    5.89    0.90
  29   3  -7    1.32    0.60
  27   3  -7    1.73    0.62
  25   3  -7    0.14    0.32
 -25   3   7    0.28    0.22
 -23   3   7   -0.17    0.17
  23   3  -7   -0.22    0.18
 -21   3   7    2.30    0.51
  21   3  -7    2.83    0.64
 -19   3   7    1.09    0.35
  19   3  -7    0.58    0.36
  17  -3  -7    8.34    0.77
 -17   3   7    8.26    0.77
 -17   3   7    8.71    0.70
  17   3  -7    6.65    0.80
  15  -3  -7    2.02    0.44
 -15   3   7    2.75    0.38
 -15   3   7    1.48    0.40
  15   3  -7    1.78    0.46
  13  -3  -7    6.20    0.62
  13   3  -7    5.54    0.65
 -13   3   7    4.89    0.57
 -13   3   7    5.14    0.51
  11  -3  -7   10.91    0.83
 -11   3   7   11.25    0.83
 -11   3   7    9.61    0.72
  11   3  -7   10.18    0.84
   9  -3  -7    0.83    0.28
   9   3  -7    0.88    0.30
  -9   3   7    1.16    0.29
   9   3  -7    1.40    0.24
   7  -3  -7    2.20    0.45
   7   3  -7    2.95    0.42
  -7   3   7    2.25    0.37
   7   3  -7    2.80    0.30
   5  -3  -7   13.67    0.91
   5   3  -7   13.96    0.86
   5   3  -7   14.18    0.77
  -5   3   7   14.26    0.88
   3  -3  -7    4.70    0.54
  -3   3   7    6.77    0.60
   3   3  -7    7.32    0.56
   1  -3  -7   57.35    2.19
   1   3  -7   57.27    1.96
   1   3  -7   55.81    2.09
  -1   3   7   56.61    2.20
  -1  -3  -7   -0.01    0.14
   1   3   7    0.52    0.25
  -1   3  -7    0.69    0.25
  -1   3  -7    0.54    0.16
   3  -3   7    2.91    0.25
  -3  -3  -7    2.91    0.42
  -3   3  -7    3.51    0.47
   3   3   7    3.32    0.46
  -5  -3  -7    3.11    0.42
  -5   3  -7    3.18    0.46
   5   3   7    1.74    0.43
  -7  -3  -7    0.06    0.16
  -7   3  -7    0.36    0.24
   7   3   7    0.19    0.19
  -9  -3  -7    1.81    0.41
   9   3   7    2.01    0.48
  -9   3  -7    1.76    0.45
 -11  -3  -7    3.71    0.49
 -11   3  -7    2.23    0.51
  11   3   7    3.32    0.53
 -13  -3  -7    0.36    0.22
  13   3   7    0.47    0.27
 -13   3  -7    0.23    0.25
  15   3   7    3.88    0.62
 -15   3  -7    5.64    0.75
  17   3   7    0.12    0.26
 -17   3  -7    0.14    0.24
 -19   3  -7    3.40    0.75
 -21   3  -7    0.27    0.34
  21   3   7    0.39    0.34
  23   3   7    2.56    0.72
 -23   3  -7    3.43    0.77
 -25   3  -7    0.06    0.30
  25   3   7    0.37    0.35
 -26   4   7   -0.35    0.20
  26   4  -7    0.17    0.37
  24   4  -7    0.33    0.38
 -24   4   7    0.23    0.30
  22   4  -7    0.48    0.36
 -22   4   7    0.10    0.25
 -20   4   7    0.83    0.36
  20   4  -7    0.29    0.34
  18   4  -7    2.41    0.63
 -18   4   7    2.49    0.58
  16  -4  -7    0.64    0.35
  16   4  -7    0.28    0.29
 -16   4   7    0.48    0.32
  14  -4  -7    1.25    0.43
 -14   4   7    1.82    0.49
  14   4  -7    1.18    0.44
  12  -4  -7    0.06    0.16
 -12   4   7    0.32    0.18
  12   4  -7    0.12    0.21
 -12   4   7    0.09    0.20
  10  -4  -7    0.24    0.20
 -10   4   7    0.17    0.18
 -10   4   7    0.13    0.19
  10   4  -7    0.37    0.25
   8  -4  -7    0.28    0.21
  -8   4   7    0.73    0.26
  -8   4   7    0.26    0.23
   8   4  -7    0.48    0.24
   8   4  -7    0.71    0.22
   6  -4  -7    0.45    0.25
   6   4  -7    0.43    0.19
   6   4  -7    0.08    0.16
  -6   4   7    0.55    0.24
   4  -4  -7   -0.06    0.16
   4   4  -7    0.00    0.15
   4   4  -7    0.04    0.14
  -4   4   7   -0.07    0.14
   2  -4  -7    4.88    0.58
   2   4  -7    4.52    0.47
  -2   4   7    4.89    0.56
   2   4  -7    4.67    0.52
   0  -4  -7    0.06    0.15
   0   4   7    0.04    0.16
   0   4  -7   -0.18    0.10
  -2  -4  -7   -0.02    0.16
   2   4   7    0.04    0.17
  -2   4  -7   -0.16    0.13
  -4  -4  -7    0.25    0.22
   4   4   7    0.26    0.22
  -4   4  -7   -0.04    0.17
  -6  -4  -7    0.28    0.22
   6   4   7    0.62    0.30
  -6   4  -7    0.39    0.27
  -8  -4  -7    1.22    0.34
  -8   4  -7    0.93    0.37
   8   4   7    0.53    0.31
 -10  -4  -7    0.27    0.21
 -10   4  -7    0.26    0.25
  10   4   7    0.27    0.26
  12   4   7    1.40    0.48
 -12   4  -7    0.51    0.34
  14   4   7    0.97    0.42
 -14   4  -7    1.09    0.45
 -16   4  -7    4.70    0.74
  16   4   7    4.19    0.83
  18   4   7    0.96    0.44
 -18   4  -7    1.57    0.55
 -20   4  -7   -0.10    0.30
  20   4   7   -0.05    0.27
  22   4   7    1.19    0.52
 -22   4  -7    1.04    0.45
 -23   5   7    0.29    0.31
  23   5  -7    0.58    0.40
 -21   5   7    1.02    0.47
  21   5  -7    0.27    0.35
  19   5  -7   -0.05    0.25
 -19   5   7   -0.15    0.22
 -17   5   7    0.25    0.27
  17   5  -7    0.00    0.25
  15   5  -7    0.22    0.29
 -15   5   7    0.02    0.22
  13  -5  -7    6.41    0.79
  13   5  -7    6.53    0.80
 -13   5   7    5.91    0.79
  11  -5  -7    2.16    0.56
  11   5  -7    1.95    0.52
 -11   5   7    2.15    0.56
   9  -5  -7   -0.07    0.18
  -9   5   7    0.14    0.22
   9   5  -7    0.14    0.18
   7  -5  -7    5.94    0.72
  -7   5   7    4.96    0.67
   7   5  -7    7.20    0.74
  -7   5   7    5.40    0.60
   5  -5  -7    3.22    0.64
  -5   5   7    3.71    0.53
   5   5  -7    3.71    0.48
  -5   5   7    4.31    0.61
   3  -5  -7    0.78    0.34
  -3   5   7    1.24    0.44
  -3   5   7    0.15    0.20
   1  -5  -7    0.71    0.33
  -1   5   7    0.45    0.26
   1   5  -7    0.60    0.29
  -1  -5  -7    0.44    0.28
   1   5   7    0.90    0.36
  -1   5  -7    0.95    0.34
  -3  -5  -7    8.27    0.78
   3   5   7    6.01    0.72
  -3   5  -7    4.78    0.63
  -5  -5  -7    0.17    0.20
   5   5   7    0.47    0.30
  -5   5  -7    0.24    0.21
  -7  -5  -7    2.94    0.57
  -7   5  -7    2.01    0.52
   7   5   7    3.40    0.70
   9   5   7    7.66    0.91
  -9   5  -7    7.87    0.88
  11   5   7   12.61    1.18
 -11   5  -7   12.28    1.15
 -13   5  -7    5.99    0.86
  13   5   7    8.68    1.02
 -15   5  -7    2.18    0.66
  15   5   7    1.92    0.61
 -17   5  -7    0.34    0.34
  17   5   7    1.29    0.51
 -19   5  -7   -0.27    0.23
  19   5   7    0.22    0.33
 -18   6   7    8.49    1.06
  18   6  -7    8.24    1.07
  16   6  -7    4.67    0.78
 -16   6   7    4.92    0.95
  14   6  -7    9.72    1.08
 -14   6   7   10.07    1.12
  12  -6  -7   18.72    1.47
 -12   6   7   14.80    1.35
  12   6  -7   17.14    1.37
  10  -6  -7    8.69    0.97
 -10   6   7   10.15    1.08
   8  -6  -7    7.04    0.86
  -8   6   7    7.47    0.91
   6  -6  -7    6.48    0.82
  -6   6   7    6.68    0.86
   4  -6  -7    8.21    0.89
  -4   6   7    5.54    0.75
   2  -6  -7   22.28    1.48
  -2   6   7   23.33    1.44
  -2   6   7   23.49    1.52
   2   6  -7   19.55    1.31
   0  -6  -7   27.69    1.68
   0   6   7   27.55    1.68
   0   6  -7   30.44    1.70
   0   6   7   30.67    1.75
  -2  -6  -7   53.07    2.43
   2   6   7   52.62    2.50
  -2   6  -7   46.30    2.34
   2   6   7   50.52    2.37
  -4  -6  -7   34.75    1.86
  -4   6  -7   35.59    1.98
   4   6   7   34.42    1.87
   4   6   7   34.76    2.00
   6   6   7   17.71    1.41
  -6   6  -7   16.52    1.32
  -8   6  -7   28.78    1.84
   8   6   7   28.82    1.88
 -10   6  -7   15.42    1.36
  10   6   7   19.92    1.58
 -12   6  -7    6.80    0.94
  12   6   7    8.00    1.02
  14   6   7    2.38    0.71
 -14   6  -7    4.46    0.89
 -11   7   7   -0.01    0.41
  -9   7   7    0.38    0.39
   7  -7  -7    1.09    0.46
  -7   7   7    1.32    0.53
   5  -7  -7   -0.05    0.24
  -5   7   7    0.10    0.30
   3  -7  -7   -0.07    0.20
  -3   7   7   -0.14    0.23
   1  -7  -7   -0.08    0.27
  -1   7   7    0.44    0.37
  -1  -7  -7    0.76    0.35
  -1   7  -7   -0.08    0.27
   1   7   7    0.83    0.40
   3   7   7    1.28    0.43
   3   7   7    1.39    0.50
  -3   7  -7    1.08    0.44
  -5   7  -7    2.34    0.67
   5   7   7    3.04    0.70
  32   0  -8    3.15    0.83
  30   0  -8    7.60    0.98
  28   0  -8    3.83    0.77
  26   0  -8    1.07    0.47
  24   0  -8   37.33    2.04
  22   0  -8   43.56    2.17
  20   0  -8   17.74    1.24
  18   0  -8   21.64    1.34
  16   0  -8    1.88    0.24
 -16   0   8    2.02    0.24
  16   0  -8    2.26    0.49
  14   0  -8   81.14    2.95
  14   0  -8   79.57    2.45
  12   0  -8  349.16    9.42
  12   0  -8  357.06    9.91
  10   0  -8  376.93   10.33
  10   0  -8  367.02    9.91
  -8   0   8  151.92    4.53
   8   0  -8  149.17    4.58
   6   0  -8  100.08    3.18
   6   0  -8   95.43    3.00
  -6   0   8   96.34    3.09
   4   0  -8   39.33    1.58
  -4   0   8   37.82    1.49
   4   0  -8   37.93    1.44
   2   0  -8   36.99    1.46
  -2   0   8   38.43    1.46
   0   0  -8   25.62    1.16
   0   0   8   26.22    1.10
   2   0   8   33.29    1.31
  -2   0  -8   31.74    1.40
   4   0   8    0.56    0.19
  -4   0  -8    0.65    0.26
  -6   0  -8   16.57    0.99
  -8   0  -8    4.86    0.55
 -10   0  -8   80.93    2.95
 -12   0  -8   24.50    1.38
 -14   0  -8   55.35    2.36
  16   0   8   28.04    1.40
 -16   0  -8   27.30    1.56
 -18   0  -8   10.95    0.96
  18   0   8   11.07    0.85
 -20   0  -8    0.92    0.38
 -22   0  -8    3.88    0.76
  31   1  -8    1.27    0.52
  29   1  -8    0.43    0.34
  27  -1  -8    1.25    0.42
  27   1  -8    0.94    0.39
  25  -1  -8    0.70    0.38
  25   1  -8    0.25    0.28
  23  -1  -8    2.29    0.55
  23   1  -8    1.24    0.46
  21  -1  -8    0.30    0.23
  21   1  -8   -0.02    0.21
  19  -1  -8    0.18    0.21
 -19   1   8   -0.01    0.10
  19   1  -8    0.05    0.18
  17  -1  -8    8.49    0.63
  17  -1  -8   10.51    0.87
 -17   1   8   10.90    0.70
  17   1  -8   10.52    0.90
  15  -1  -8    1.68    0.40
 -15   1   8    2.12    0.44
  15   1  -8    2.56    0.21
 -15   1   8    2.41    0.32
  15   1  -8    2.52    0.51
  13  -1  -8    2.59    0.42
  13   1  -8    3.12    0.24
  13   1  -8    3.69    0.49
 -13   1   8    5.20    0.53
  11  -1  -8   20.21    1.15
  11  -1  -8   20.18    0.98
  11   1  -8   20.49    0.79
  11   1  -8   21.72    1.19
 -11   1   8   23.01    1.14
   9  -1  -8   18.30    0.91
   9  -1  -8   18.92    1.07
   9   1  -8   18.52    1.05
  -9   1   8   17.19    0.98
   7  -1  -8   95.63    3.07
  -7   1   8   98.72    3.18
   7   1  -8   97.53    3.20
   7   1  -8   99.76    2.92
   5  -1  -8   22.50    1.04
  -5   1   8   22.08    1.08
   5   1  -8   22.16    1.08
  -3  -1   8   28.85    1.20
   3  -1  -8   29.76    1.27
   3   1  -8   26.51    1.21
   3   1  -8   29.22    1.21
  -3   1   8   30.59    1.28
   1  -1  -8    2.97    0.38
   1   1  -8    2.62    0.33
  -1   1   8    2.84    0.36
   1   1  -8    1.97    0.32
   1  -1   8    0.71    0.19
  -1  -1  -8    0.88    0.26
  -1   1  -8    0.25    0.19
   1   1   8    0.69    0.23
  -3  -1  -8   -0.15    0.11
   3  -1   8   -0.08    0.08
  -3   1  -8    0.28    0.18
   3   1   8    0.03    0.12
   5  -1   8    0.13    0.10
  -5  -1  -8    0.07    0.15
   5   1   8    0.31    0.18
  -5   1  -8    0.12    0.15
  -7  -1  -8    0.28    0.20
   7  -1   8    0.80    0.18
   7   1   8    0.32    0.20
  -7   1  -8    0.66    0.28
   9  -1   8   40.89    1.50
  -9  -1  -8   42.08    1.81
  -9   1  -8   42.34    1.88
   9   1   8   43.34    1.79
 -11  -1  -8    1.22    0.35
  11  -1   8    1.71    0.26
 -11   1  -8    1.77    0.44
  11   1   8    1.62    0.39
  13  -1   8    0.39    0.17
 -13  -1  -8    0.69    0.27
  13   1   8    0.32    0.22
 -13   1  -8    0.53    0.29
 -15  -1  -8    1.68    0.42
 -15   1  -8    3.37    0.54
  15   1   8    2.69    0.45
 -17  -1  -8    3.13    0.60
  17   1   8    2.98    0.59
 -17   1  -8    2.52    0.57
 -19  -1  -8    3.53    0.56
 -19   1  -8    1.91    0.53
  19   1   8    3.20    0.52
 -21   1  -8    2.54    0.64
  21   1   8    2.57    0.60
 -23   1  -8    0.30    0.31
  23   1   8   -0.12    0.38
  30   2  -8    1.08    0.48
  28   2  -8    0.21    0.30
  26   2  -8    0.52    0.38
  24   2  -8    0.27    0.33
 -22   2   8    3.28    0.49
 -22   2   8    2.54    0.49
  22   2  -8    1.85    0.55
 -20   2   8    2.34    0.47
 -20   2   8    3.13    0.46
  20   2  -8    2.43    0.60
  18  -2  -8   12.33    0.95
  18  -2  -8   10.48    0.80
  18   2  -8   11.03    0.99
 -18   2   8   12.77    0.90
 -18   2   8   12.86    0.89
  16  -2  -8   -0.02    0.15
  16  -2  -8    0.07    0.13
 -16   2   8    0.25    0.17
  16   2  -8    0.14    0.20
 -16   2   8    0.11    0.15
  14  -2  -8   -0.10    0.11
  14  -2  -8    0.23    0.18
  14   2  -8    0.00    0.17
 -14   2   8    0.03    0.13
 -14   2   8    0.14    0.14
  12  -2  -8    0.44    0.22
  12   2  -8    0.55    0.11
  12   2  -8    0.67    0.26
 -12   2   8    0.52    0.22
  10  -2  -8    0.39    0.21
 -10   2   8    0.36    0.20
  10   2  -8    0.48    0.13
  10   2  -8    0.67    0.27
   8  -2  -8    1.32    0.33
   8   2  -8    1.22    0.33
  -8   2   8    1.00    0.28
   8   2  -8    1.57    0.22
   6  -2  -8    0.21    0.18
  -6   2   8   -0.04    0.13
   6   2  -8    0.62    0.17
   6   2  -8    0.63    0.22
   4  -2  -8    4.25    0.48
   4   2  -8    4.38    0.46
  -4   2   8    5.27    0.51
   2  -2  -8   10.55    0.74
   2   2  -8   10.26    0.64
  -2   2   8   12.20    0.79
   2   2  -8   10.94    0.70
   0  -2  -8   28.06    1.30
   0  -2   8   26.90    1.08
   0   2  -8   27.51    1.12
   0   2  -8   25.24    1.22
   0   2   8   26.81    1.30
  -2  -2  -8   -0.01    0.12
   2  -2   8    0.03    0.09
   2   2   8    0.05    0.12
  -2   2  -8    0.25    0.19
   4  -2   8    1.73    0.20
  -4  -2  -8    1.40    0.34
  -4   2  -8    1.48    0.35
   4   2   8    1.75    0.38
  -6  -2  -8   14.71    0.95
   6  -2   8   16.69    0.67
  -6   2  -8   14.92    0.98
   6   2   8   16.05    1.01
  -8  -2  -8   -0.06    0.08
  -8   2  -8    0.18    0.19
   8   2   8    0.23    0.21
 -10  -2  -8    0.64    0.26
 -10   2  -8    1.54    0.39
  10   2   8    1.30    0.38
 -12  -2  -8    5.04    0.56
  12   2   8    4.29    0.58
 -12   2  -8    5.31    0.65
 -14  -2  -8    0.01    0.17
 -14   2  -8    0.20    0.26
  14   2   8   -0.10    0.18
 -16  -2  -8    0.64    0.30
 -16   2  -8    0.49    0.33
  16   2   8    0.29    0.26
 -18   2  -8    1.93    0.56
  18   2   8    1.70    0.49
  20   2   8    0.17    0.26
 -20   2  -8    0.60    0.39
  22   2   8    0.44    0.35
 -22   2  -8    0.23    0.26
  24   2   8   -0.05    0.24
 -24   2  -8   -0.06    0.30
  29   3  -8    0.14    0.39
  27   3  -8    1.43    0.62
  25   3  -8    4.52    0.92
 -25   3   8    5.58    0.70
 -23   3   8   19.33    1.29
  23   3  -8   18.25    1.48
 -21   3   8    8.55    0.83
  21   3  -8    7.69    0.92
  19   3  -8   10.39    1.04
 -19   3   8   12.40    0.98
  17  -3  -8    1.21    0.37
  17   3  -8    1.20    0.45
 -17   3   8    1.61    0.42
 -17   3   8    0.78    0.27
  15  -3  -8    0.16    0.20
  15   3  -8    0.14    0.25
 -15   3   8    0.35    0.19
 -15   3   8    0.37    0.22
  13  -3  -8    0.60    0.26
 -13   3   8    0.41    0.24
  13   3  -8    0.69    0.33
 -13   3   8    0.65    0.24
  11  -3  -8    1.19    0.34
 -11   3   8    1.60    0.36
  11   3  -8    0.90    0.32
   9  -3  -8    1.44    0.38
   9   3  -8    2.26    0.27
  -9   3   8    2.56    0.37
   9   3  -8    1.82    0.41
   7  -3  -8    3.10    0.45
  -7   3   8    4.06    0.48
   7   3  -8    3.61    0.36
   7   3  -8    4.33    0.50
   5  -3  -8    0.18    0.18
  -5   3   8    0.04    0.15
   5   3  -8    0.16    0.16
   5   3  -8    0.13    0.14
   3  -3  -8    0.08    0.14
  -3   3   8    0.03    0.14
   3   3  -8    0.17    0.14
   1  -3  -8    2.14    0.43
  -1   3   8    2.36    0.40
   1   3  -8    2.40    0.44
   1   3  -8    2.39    0.32
  -1  -3  -8    2.16    0.43
   1   3   8    2.23    0.47
  -1   3  -8    2.20    0.44
  -1   3  -8    2.83    0.30
  -3  -3  -8    0.08    0.15
   3  -3   8   -0.04    0.07
  -3   3  -8    0.18    0.19
   3   3   8    0.03    0.15
  -5  -3  -8    6.44    0.63
   5   3   8    4.25    0.56
  -5   3  -8    6.82    0.67
  -7  -3  -8    4.81    0.56
   7   3   8    4.24    0.57
  -7   3  -8    4.21    0.56
  -9  -3  -8    1.70    0.41
   9   3   8    1.37    0.42
  -9   3  -8    1.57    0.45
 -11  -3  -8    1.03    0.34
 -11   3  -8    1.73    0.49
  11   3   8    1.30    0.43
 -13  -3  -8    3.39    0.49
  13   3   8    3.03    0.66
 -13   3  -8    3.64    0.71
 -15   3  -8   10.05    1.00
  15   3   8   10.11    0.99
 -17   3  -8   11.70    1.11
  17   3   8   11.79    1.11
 -19   3  -8    1.90    0.57
  19   3   8    2.03    0.60
 -21   3  -8    1.31    0.51
  21   3   8    0.93    0.48
 -23   3  -8    1.57    0.54
  23   3   8    0.40    0.38
  26   4  -8   13.96    1.44
 -26   4   8   10.52    1.08
 -24   4   8    4.35    0.85
  24   4  -8    5.29    1.38
 -22   4   8    4.98    0.72
  22   4  -8    4.09    0.87
 -20   4   8    3.58    0.70
  20   4  -8    3.41    0.78
  18  -4  -8   17.52    1.28
 -18   4   8   16.38    1.26
  18   4  -8   18.17    1.41
  16  -4  -8    5.01    0.67
  16   4  -8    5.50    0.75
 -16   4   8    5.62    0.71
  14  -4  -8   32.79    1.78
  14   4  -8   34.43    1.89
 -14   4   8   36.05    1.88
  12  -4  -8   22.30    1.38
  12   4  -8   22.58    1.43
 -12   4   8   22.66    1.40
 -12   4   8   24.38    1.29
  10  -4  -8   36.78    1.87
  10   4  -8   38.76    1.90
 -10   4   8   40.56    1.76
 -10   4   8   38.31    1.91
   8  -4  -8   32.69    1.70
   8   4  -8   35.62    1.70
   8   4  -8   32.78    1.56
  -8   4   8   31.77    1.59
   6  -4  -8   52.49    2.32
   6   4  -8   56.55    2.08
  -6   4   8   54.68    2.26
   6   4  -8   56.08    2.23
   4  -4  -8   34.23    1.72
   4   4  -8   34.23    1.55
  -4   4   8   33.76    1.78
   2  -4  -8   41.06    1.92
   2   4  -8   42.08    1.73
  -2   4   8   38.53    1.86
   2   4  -8   42.62    1.82
   0  -4  -8   33.25    1.64
   0   4  -8   28.78    1.50
   0   4   8   30.22    1.60
  -2  -4  -8   44.14    2.01
   2   4   8   47.88    2.14
  -2   4  -8   47.11    2.06
  -4  -4  -8    0.77    0.30
   4   4   8    1.08    0.41
  -4   4  -8    0.91    0.35
  -6  -4  -8   10.46    0.85
   6   4   8    9.80    0.91
  -6   4  -8    9.12    0.87
  -8  -4  -8   18.45    1.18
  -8   4  -8   18.69    1.31
   8   4   8   20.04    1.36
 -10  -4  -8   35.90    1.72
 -10   4  -8   36.60    1.93
  10   4   8   28.68    1.79
 -12   4  -8   24.82    1.62
  12   4   8   24.67    1.64
  14   4   8   23.62    1.62
 -14   4  -8   20.95    1.54
 -16   4  -8    1.96    0.60
  16   4   8    3.20    0.76
  18   4   8    3.27    0.75
 -18   4  -8    3.40    0.81
 -20   4  -8    6.03    0.90
  20   4   8    5.91    0.91
  23   5  -8    1.76    0.68
 -23   5   8    1.15    0.54
  21   5  -8   -0.26    0.26
 -21   5   8    0.14    0.32
  19   5  -8    4.10    0.86
 -19   5   8    3.99    0.80
  17   5  -8    1.96    0.60
 -17   5   8    1.44    0.54
  15  -5  -8    1.01    0.42
  15   5  -8    1.02    0.43
 -15   5   8    0.89    0.41
  13  -5  -8    0.07    0.22
  13   5  -8   -0.07    0.16
 -13   5   8   -0.05    0.21
  11  -5  -8    2.27    0.55
 -11   5   8    2.30    0.56
  11   5  -8    3.47    0.69
   9  -5  -8   -0.01    0.22
  -9   5   8    0.13    0.25
   9   5  -8    0.01    0.21
   7  -5  -8    3.41    0.67
  -7   5   8    5.29    0.62
  -7   5   8    3.35    0.67
   7   5  -8    3.97    0.56
   5  -5  -8   13.67    1.10
   5   5  -8   15.83    1.02
  -5   5   8   14.65    1.15
  -5   5   8   15.32    1.09
   3  -5  -8   18.76    1.29
  -3   5   8   19.08    1.26
   1  -5  -8   11.86    1.00
   1   5  -8   11.73    0.93
  -1   5   8   10.77    0.95
  -1  -5  -8    0.90    0.34
   1   5   8    0.86    0.35
  -1   5  -8    1.13    0.39
  -3  -5  -8    0.14    0.21
   3   5   8   -0.01    0.18
  -3   5  -8    0.04    0.20
  -5  -5  -8    4.66    0.60
  -5   5  -8    4.24    0.64
   5   5   8    5.94    0.76
  -7  -5  -8   -0.01    0.20
   7   5   8    0.24    0.31
  -7   5  -8    0.27    0.32
   9   5   8    7.20    0.88
  -9   5  -8    4.99    0.75
 -11   5  -8    6.89    0.89
  11   5   8    5.72    0.84
  13   5   8    4.93    0.78
 -13   5  -8    4.91    0.93
 -15   5  -8    0.95    0.52
  15   5   8    0.03    0.25
  17   5   8    0.26    0.33
 -17   5  -8    0.23    0.31
 -18   6   8   -0.02    0.33
  18   6  -8    0.83    0.47
 -16   6   8    0.65    0.44
  16   6  -8    0.63    0.39
  14  -6  -8    0.46    0.39
  14   6  -8    0.62    0.39
 -14   6   8    1.10    0.51
  12  -6  -8    1.59    0.53
 -12   6   8    0.82    0.44
  12   6  -8    1.22    0.49
  10  -6  -8    0.32    0.31
 -10   6   8    0.01    0.26
   8  -6  -8    1.57    0.49
  -8   6   8    2.12    0.60
   6  -6  -8    0.98    0.43
  -6   6   8    1.30    0.47
   4  -6  -8    0.08    0.21
  -4   6   8    0.26    0.30
   2  -6  -8    0.07    0.26
  -2   6   8    0.31    0.26
   2   6  -8    0.17    0.25
  -2   6   8   -0.07    0.21
   0  -6  -8    0.56    0.31
   0   6  -8    0.22    0.23
   0   6   8    0.55    0.30
   0   6   8    0.26    0.27
  -2  -6  -8    0.59    0.32
   2   6   8    0.10    0.27
  -2   6  -8    0.34    0.26
  -4  -6  -8    0.03    0.19
  -4   6  -8   -0.04    0.23
   4   6   8    0.48    0.33
  -6  -6  -8    1.25    0.59
  -6   6  -8    1.45    0.52
   6   6   8    1.50    0.53
  -8   6  -8    0.51    0.37
   8   6   8    0.12    0.29
 -10   6  -8   -0.06    0.30
  10   6   8    0.36    0.33
  12   6   8    0.40    0.38
 -12   6  -8   -0.05    0.29
   9  -7  -8    0.02    0.29
  -9   7   8    0.58    0.41
   7  -7  -8    0.03    0.28
  -7   7   8    0.29    0.36
   5  -7  -8    1.82    0.56
  -5   7   8    1.33    0.50
   3  -7  -8    4.07    0.83
  -3   7   8    2.13    0.64
   1  -7  -8    3.81    0.78
  -1   7   8    4.66    0.74
  -1  -7  -8    2.43    0.62
   1   7   8    1.19    0.43
  -1   7  -8    1.06    0.46
   3   7   8    0.46    0.36
  -3   7  -8    0.67    0.44
   3   7   8    0.35    0.33
  32   0  -9    0.07    0.36
  30   0  -9   -0.38    0.21
  28   0  -9    0.29    0.30
  26   0  -9   -0.07    0.23
  24   0  -9    0.18    0.27
  22   0  -9   -0.09    0.19
  20   0  -9   -0.03    0.18
  18   0  -9    0.01    0.10
  18   0  -9    0.08    0.19
  16   0  -9   -0.13    0.13
 -16   0   9    0.06    0.09
  16   0  -9   -0.07    0.08
  14   0  -9   -0.03    0.09
  14   0  -9    0.04    0.16
  12   0  -9    0.13    0.17
  12   0  -9   -0.08    0.09
  10   0  -9   -0.14    0.11
  10   0  -9   -0.06    0.09
  -8   0   9   -0.04    0.13
   8   0  -9    0.17    0.17
   6   0  -9   -0.10    0.09
  -6   0   9    0.14    0.15
  -4   0   9   -0.03    0.12
   4   0  -9    0.04    0.16
   4   0  -9    0.02    0.15
   2   0  -9   -0.03    0.13
  -2   0   9   -0.04    0.11
   0   0   9    0.05    0.11
   0   0  -9   -0.05    0.12
   2   0   9   -0.01    0.10
  -2   0  -9   -0.16    0.09
   4   0   9   -0.05    0.09
  -4   0  -9    0.07    0.15
  -6   0  -9    0.07    0.16
   6   0   9    0.00    0.09
  -8   0  -9    0.16    0.19
 -10   0  -9    0.06    0.17
 -12   0  -9    0.11    0.16
 -14   0  -9   -0.16    0.13
 -16   0  -9    0.08    0.20
  16   0   9    0.25    0.19
 -18   0  -9    0.12    0.20
 -20   0  -9    0.07    0.25
 -22   0  -9    0.02    0.22
  31   1  -9    1.87    0.65
  29  -1  -9    3.17    0.73
  29   1  -9    1.18    0.48
  27  -1  -9   -0.09    0.24
  27   1  -9   -0.06    0.24
  25  -1  -9    0.18    0.25
  25   1  -9   -0.05    0.21
  23  -1  -9    1.75    0.49
  23   1  -9    1.10    0.41
  21  -1  -9    1.10    0.42
  21   1  -9    2.04    0.55
  19  -1  -9    3.08    0.62
  19  -1  -9    4.71    0.47
  19   1  -9    4.01    0.60
 -19   1   9    5.46    0.50
  17  -1  -9   20.71    1.02
  17  -1  -9   19.82    1.24
 -17   1   9   19.80    1.01
 -17   1   9   20.33    1.21
  17   1  -9   18.28    1.25
  15  -1  -9    9.05    0.79
  15   1  -9    9.29    0.45
 -15   1   9    7.61    0.71
  15   1  -9    8.61    0.80
  13  -1  -9   11.70    0.88
  13   1  -9   11.15    0.54
  13   1  -9   11.43    0.90
 -13   1   9   11.67    0.83
  11  -1  -9    2.40    0.34
  11  -1  -9    2.07    0.45
 -11   1   9    2.47    0.38
  11   1  -9    1.93    0.42
  11   1  -9    2.22    0.25
   9  -1  -9    1.09    0.33
   9  -1  -9    0.95    0.27
   9   1  -9    1.05    0.22
  -9   1   9    0.99    0.29
   9   1  -9    1.04    0.31
   7  -1  -9    3.34    0.40
   7   1  -9    3.44    0.35
  -7   1   9    3.80    0.44
   7   1  -9    3.17    0.42
  -5  -1   9    6.93    0.55
   5  -1  -9    6.23    0.55
   5   1  -9    6.11    0.55
  -5   1   9    6.81    0.58
   3  -1  -9   16.85    0.94
  -3  -1   9   16.40    0.87
   3   1  -9   18.13    0.92
   3   1  -9   15.27    0.89
  -3   1   9   18.13    0.97
   1  -1  -9   -0.02    0.13
   1   1  -9    0.09    0.16
  -1   1   9   -0.01    0.13
   1   1  -9    0.08    0.12
  -1  -1  -9    0.18    0.17
  -1   1  -9    0.18    0.16
   1   1   9    0.04    0.14
  -3  -1  -9    3.13    0.43
   3  -1   9    3.53    0.35
  -3   1  -9    2.92    0.43
   3   1   9    3.30    0.42
   5  -1   9   11.91    0.65
  -5  -1  -9   10.31    0.80
   5   1   9   12.92    0.83
  -5   1  -9   12.06    0.86
  -7  -1  -9    1.93    0.43
   7  -1   9    1.92    0.26
  -7   1  -9    2.23    0.49
   7   1   9    2.24    0.43
  -9  -1  -9    0.94    0.31
   9  -1   9    0.67    0.20
   9   1   9    0.84    0.29
  -9   1  -9    0.77    0.30
 -11  -1  -9    7.41    0.71
  11  -1   9    8.29    0.57
  11   1   9    7.49    0.68
 -11   1  -9    8.66    0.81
 -13  -1  -9    0.00    0.16
  13   1   9    0.14    0.22
 -13   1  -9    0.40    0.27
 -15  -1  -9    3.32    0.51
 -15   1  -9    2.99    0.65
  15   1   9    2.69    0.54
 -17  -1  -9    5.45    0.67
  17   1   9    3.61    0.54
 -17   1  -9    3.25    0.68
 -19  -1  -9    3.76    0.71
 -19   1  -9    3.41    0.72
  19   1   9    6.07    0.71
  21   1   9    4.31    0.66
 -21   1  -9    6.10    0.85
 -23   1  -9    2.80    0.71
  30   2  -9    1.85    0.62
  28   2  -9    1.84    0.63
  26   2  -9    8.95    1.05
 -24   2   9   25.01    1.72
  24   2  -9   25.21    1.73
  22  -2  -9   33.71    1.83
 -22   2   9   37.22    1.71
  22   2  -9   34.25    1.99
 -22   2   9   33.03    1.73
  20  -2  -9   25.68    1.36
  20  -2  -9   27.14    1.56
 -20   2   9   25.53    1.37
 -20   2   9   25.12    1.43
  20   2  -9   30.45    1.78
  18  -2  -9   37.87    1.83
  18  -2  -9   35.02    1.61
 -18   2   9   36.79    1.73
  18   2  -9   33.88    1.86
 -18   2   9   32.66    1.61
  16  -2  -9   62.05    2.53
  16  -2  -9   58.47    2.27
  16   2  -9   61.21    2.59
 -16   2   9   59.27    2.38
 -16   2   9   62.01    2.33
  14  -2  -9   21.38    1.16
  14  -2  -9   21.45    1.29
  14   2  -9   21.10    1.31
 -14   2   9   22.01    1.22
  12  -2  -9  115.34    3.67
  12   2  -9  109.16    3.83
  12   2  -9  111.03    3.14
 -12   2   9  111.39    3.69
  10  -2  -9   48.22    1.94
  10   2  -9   48.84    2.05
 -10   2   9   50.57    2.01
  10   2  -9   48.90    1.62
   8  -2  -9   38.59    1.64
  -8   2   9   38.07    1.65
   8   2  -9   37.02    1.40
   8   2  -9   39.91    1.72
   6  -2  -9   25.87    1.27
   6   2  -9   22.32    1.19
   6   2  -9   23.53    1.06
  -6   2   9   23.49    1.21
   4  -2  -9   34.72    1.53
   4   2  -9   32.35    1.42
  -4   2   9   33.76    1.52
   2  -2  -9  123.70    4.00
   2   2  -9  125.37    3.85
   2   2  -9  128.47    3.93
  -2   2   9  128.63    4.05
   0  -2  -9   45.09    1.86
   0  -2   9   45.16    1.60
   0   2   9   43.98    1.85
   0   2  -9   43.79    1.79
   0   2  -9   44.18    1.65
   2  -2   9   42.34    1.47
  -2  -2  -9   42.33    1.80
   2   2   9   40.46    1.79
  -2   2  -9   40.76    1.76
   4  -2   9   32.82    1.17
  -4  -2  -9   27.82    1.45
   4   2   9   31.73    1.53
  -4   2  -9   33.14    1.55
   6  -2   9    7.78    0.45
  -6  -2  -9    8.77    0.73
   6   2   9    8.40    0.74
  -6   2  -9    7.89    0.72
  -8  -2  -9   42.86    1.92
  -8   2  -9   43.85    2.01
   8   2   9   47.95    2.04
 -10  -2  -9    1.03    0.35
 -10   2  -9    0.95    0.36
  10   2   9    0.41    0.27
 -12  -2  -9    3.54    0.51
  12   2   9    3.79    0.56
 -12   2  -9    4.82    0.64
 -14  -2  -9    7.97    0.77
  14   2   9    8.43    0.83
 -14   2  -9    6.96    0.80
 -16  -2  -9    3.44    0.54
  16   2   9    4.88    0.66
 -16   2  -9    4.04    0.64
 -18   2  -9   22.67    1.56
  18   2   9   20.93    1.45
  20   2   9   20.73    1.48
 -20   2  -9   20.10    1.52
 -22   2  -9   13.36    1.29
  22   2   9   17.27    1.37
  24   2   9    3.80    0.80
 -24   2  -9    2.94    0.70
  29   3  -9    0.59    0.45
  27   3  -9    1.27    0.56
  25   3  -9    7.22    0.98
 -25   3   9    9.27    0.89
 -23   3   9    2.55    0.56
  23   3  -9    2.92    0.73
 -21   3   9    1.50    0.42
  21   3  -9    0.89    0.39
  19  -3  -9    0.07    0.20
 -19   3   9    0.39    0.26
 -19   3   9    0.39    0.24
  19   3  -9    0.24    0.26
  17  -3  -9   20.10    1.25
 -17   3   9   19.07    1.17
  17   3  -9   21.94    1.47
 -17   3   9   20.38    1.28
  15  -3  -9    1.68    0.44
  15   3  -9    1.15    0.40
 -15   3   9    1.22    0.35
 -15   3   9    1.43    0.40
  13  -3  -9    3.54    0.50
 -13   3   9    3.83    0.49
  13   3  -9    3.33    0.53
 -13   3   9    2.91    0.46
  11  -3  -9   -0.21    0.12
  11   3  -9    0.01    0.15
 -11   3   9   -0.02    0.14
   9  -3  -9    0.18    0.19
   9   3  -9   -0.17    0.10
  -9   3   9    0.03    0.13
   9   3  -9   -0.06    0.10
   7  -3  -9    4.25    0.53
   7   3  -9    5.23    0.56
  -7   3   9    2.84    0.44
   7   3  -9    3.74    0.39
   5  -3  -9    2.82    0.44
   5   3  -9    3.44    0.45
   5   3  -9    3.48    0.40
  -5   3   9    3.47    0.47
   3  -3  -9   15.61    1.02
  -3   3   9   15.53    1.03
   3   3  -9   15.68    0.92
   1  -3  -9   18.33    1.15
   1   3  -9   20.59    1.12
   1   3  -9   22.12    1.02
  -1   3   9   20.36    1.21
   1  -3   9   12.65    0.67
  -1  -3  -9   13.80    0.95
  -1   3  -9   11.36    0.84
  -1   3  -9   12.90    0.70
   1   3   9    9.82    0.84
  -3  -3  -9   42.73    1.91
   3   3   9   45.75    2.02
  -3   3  -9   42.37    1.91
  -5  -3  -9    9.38    0.77
  -5   3  -9    8.72    0.79
   5   3   9   10.01    0.86
  -7  -3  -9   14.87    1.09
   7   3   9   12.92    1.01
  -7   3  -9   12.13    0.98
  -9  -3  -9    0.41    0.24
   9   3   9    0.73    0.31
  -9   3  -9   -0.07    0.18
 -11  -3  -9    0.06    0.17
 -11   3  -9    0.32    0.27
  11   3   9    0.06    0.20
 -13  -3  -9    0.40    0.29
 -13   3  -9    0.61    0.30
  13   3   9    0.32    0.25
  15   3   9   -0.26    0.18
 -15   3  -9    0.40    0.32
 -17   3  -9   10.37    1.07
  19   3   9    0.98    0.50
 -19   3  -9    1.42    0.52
  21   3   9    3.88    0.85
 -21   3  -9    3.94    0.86
  23   3   9    1.61    0.58
 -23   3  -9    1.03    0.47
 -26   4   9    0.05    0.29
  26   4  -9    0.56    0.42
  24   4  -9    0.06    0.33
 -24   4   9   -0.05    0.21
  22   4  -9    0.57    0.40
 -22   4   9    0.35    0.29
 -20   4   9    2.72    0.63
  20   4  -9    1.93    0.61
  18  -4  -9    0.30    0.30
 -18   4   9    0.28    0.28
  18   4  -9    0.88    0.40
  16  -4  -9    0.31    0.28
  16   4  -9    0.08    0.27
 -16   4   9    1.37    0.44
  14  -4  -9    2.39    0.55
  14   4  -9    1.78    0.52
 -14   4   9    0.81    0.29
 -14   4   9    1.81    0.49
  12  -4  -9    2.56    0.57
  12   4  -9    2.04    0.51
 -12   4   9    2.04    0.52
 -12   4   9    2.48    0.41
  10  -4  -9    0.02    0.17
  10   4  -9   -0.19    0.15
 -10   4   9   -0.02    0.18
 -10   4   9    0.06    0.16
   8  -4  -9    0.09    0.16
  -8   4   9   -0.08    0.12
   8   4  -9    0.07    0.17
   6  -4  -9    0.08    0.19
   6   4  -9    0.15    0.19
  -6   4   9    0.17    0.18
   6   4  -9   -0.07    0.12
   4  -4  -9    2.01    0.48
   4   4  -9    1.72    0.37
  -4   4   9    1.73    0.45
   2  -4  -9    1.36    0.41
   2   4  -9    0.65    0.28
  -2   4   9    0.58    0.29
   0  -4  -9   -0.01    0.17
   0   4   9    0.02    0.16
   0   4  -9   -0.05    0.17
  -2  -4  -9    0.11    0.18
   2   4   9    0.06    0.18
  -2   4  -9    0.00    0.14
  -4  -4  -9    0.52    0.26
   4   4   9    0.23    0.23
  -4   4  -9    0.17    0.21
  -6  -4  -9    3.79    0.56
  -6   4  -9    5.50    0.72
   6   4   9    5.33    0.71
  -8  -4  -9    0.28    0.21
   8   4   9   -0.01    0.21
  -8   4  -9    0.55    0.34
 -10  -4  -9   -0.12    0.14
  10   4   9    0.18    0.27
 -10   4  -9   -0.03    0.23
 -12  -4  -9    1.67    0.50
 -12   4  -9    1.60    0.54
  12   4   9    1.78    0.51
  14   4   9    2.12    0.62
 -14   4  -9    4.55    0.87
  16   4   9   -0.05    0.19
 -16   4  -9    0.03    0.25
 -18   4  -9    0.66    0.39
  18   4   9    1.08    0.51
  20   4   9   -0.32    0.26
 -20   4  -9   -0.02    0.24
  23   5  -9    0.48    0.41
 -23   5   9   -0.32    0.16
  21   5  -9    1.03    0.51
 -21   5   9   -0.24    0.21
  19   5  -9    3.65    0.85
 -19   5   9    2.79    0.69
  17  -5  -9   10.19    1.06
 -17   5   9   10.40    1.08
  17   5  -9    9.92    1.09
  15  -5  -9    6.49    0.82
 -15   5   9    7.47    0.90
  15   5  -9    5.56    0.79
  13  -5  -9    0.60    0.32
  13   5  -9    1.50    0.49
 -13   5   9    0.41    0.33
  11  -5  -9   -0.20    0.15
  11   5  -9    0.00    0.24
 -11   5   9    0.05    0.22
   9  -5  -9    4.25    0.64
   9   5  -9    5.09    0.65
  -9   5   9    3.43    0.53
  -9   5   9    4.06    0.76
   7  -5  -9    0.51    0.30
  -7   5   9    0.45    0.32
  -7   5   9    0.20    0.21
   5  -5  -9    0.17    0.26
   5   5  -9    0.29    0.22
  -5   5   9    0.10    0.17
   3  -5  -9    3.93    0.62
  -3   5   9    4.73    0.63
   1  -5  -9    0.62    0.32
   1   5  -9    0.42    0.27
  -1   5   9    0.68    0.36
  -1  -5  -9    0.54    0.29
   1   5   9    0.91    0.36
  -1   5  -9    0.19    0.20
  -3  -5  -9    3.02    0.62
  -3   5  -9    2.39    0.57
   3   5   9    4.09    0.65
  -5  -5  -9    3.68    0.59
  -5   5  -9    3.18    0.66
   5   5   9    3.92    0.65
  -7  -5  -9    2.12    0.56
  -7   5  -9    2.27    0.57
   7   5   9    1.17    0.45
  -9  -5  -9    4.28    0.68
   9   5   9    4.75    0.75
  -9   5  -9    5.87    0.83
  11   5   9    0.70    0.40
 -11   5  -9    0.36    0.30
  13   5   9    0.26    0.29
 -13   5  -9    0.55    0.39
  15   5   9    1.53    0.56
 -15   5  -9    0.98    0.47
  17   5   9    4.28    0.96
 -17   5  -9    3.30    0.82
  18   6  -9    7.76    1.03
 -18   6   9    8.48    1.06
  16   6  -9    5.03    0.83
 -16   6   9    6.06    0.90
  14  -6  -9    5.27    0.99
 -14   6   9    4.20    0.86
  14   6  -9    3.75    0.79
  12  -6  -9   11.96    1.22
 -12   6   9   11.83    1.19
  10  -6  -9   11.87    1.16
 -10   6   9   11.01    1.15
   8  -6  -9    2.75    0.67
  -8   6   9    3.10    0.71
   6  -6  -9    5.69    0.78
  -6   6   9    7.57    0.92
   4  -6  -9    3.44    0.72
  -4   6   9    4.28    0.79
  -4   6   9    3.08    0.63
   2  -6  -9    9.95    0.99
   2   6  -9    9.49    1.14
  -2   6   9    9.23    1.00
  -2   6   9    8.92    0.96
   0  -6  -9   14.46    1.20
   0   6  -9   16.21    1.23
   0   6   9   14.23    1.21
  -2  -6  -9   18.18    1.35
  -2   6  -9   15.40    1.26
   2   6   9   15.11    1.28
  -4  -6  -9   27.32    1.68
   4   6   9   29.17    1.86
  -4   6  -9   25.90    1.73
  -6  -6  -9   12.96    1.15
  -6   6  -9   14.57    1.29
   6   6   9   16.59    1.39
   8   6   9   22.32    1.70
  -8   6  -9   19.35    1.57
  10   6   9   15.72    1.41
 -10   6  -9    9.50    1.11
 -12   6  -9    3.07    0.78
  12   6   9    3.99    0.91
   7  -7  -9    0.13    0.33
  -7   7   9    0.05    0.33
   5  -7  -9    0.52    0.36
  -5   7   9    0.69    0.42
   3  -7  -9    0.62    0.36
  -3   7   9    1.07    0.47
   1  -7  -9    3.20    0.72
  -1   7   9    2.60    0.62
  -1  -7  -9    2.23    0.57
   1   7   9    1.35    0.48
   1   7   9    2.27    0.60
  32   0 -10    2.53    0.73
  30   0 -10    2.30    0.69
  28   0 -10   10.99    1.15
  26   0 -10    7.22    0.91
  24   0 -10   14.74    1.24
  22   0 -10   12.80    1.12
  20   0 -10    4.75    0.66
  18   0 -10   14.85    0.75
  18   0 -10   15.19    1.14
  16   0 -10   57.33    2.43
  16   0 -10   56.69    1.93
  14   0 -10   55.01    2.35
  14   0 -10   57.04    1.93
  12   0 -10   63.21    2.09
  12   0 -10   58.10    2.41
  10   0 -10   55.78    2.23
 -10   0  10   53.40    2.15
  -8   0  10   15.97    0.95
   8   0 -10   13.86    0.95
   8   0 -10   15.11    0.90
  -6   0  10  266.34    7.60
   6   0 -10  273.23    7.73
   6   0 -10  262.04    7.45
  -4   0  10  396.63   11.04
   4   0 -10  412.43   11.03
   2   0 -10  155.37    4.69
  -2   0  10  155.04    4.66
   0   0  10   42.95    1.68
   0   0 -10   44.40    1.80
  -2   0 -10    0.31    0.21
   2   0  10    0.63    0.22
   4   0  10    5.88    0.51
  -4   0 -10    6.06    0.61
   6   0  10    0.50    0.21
  -6   0 -10    0.31    0.21
  -8   0 -10   29.90    1.56
 -10   0 -10   58.29    2.46
 -12   0 -10    7.94    0.79
 -14   0 -10   10.35    0.95
  16   0  10    7.80    0.72
 -16   0 -10    9.03    0.90
 -18   0 -10    4.98    0.71
 -20   0 -10    1.91    0.54
 -22   0 -10    0.56    0.34
  31   1 -10   -0.13    0.31
  29  -1 -10    0.11    0.30
  29   1 -10    0.48    0.40
  27  -1 -10    0.14    0.28
  27   1 -10   -0.08    0.25
  25  -1 -10    1.23    0.49
  25   1 -10    1.45    0.54
  23  -1 -10    3.80    0.64
  23   1 -10    2.39    0.64
  21  -1 -10    0.48    0.32
  21  -1 -10    0.61    0.23
  21   1 -10    0.35    0.31
  19  -1 -10    2.71    0.58
  19  -1 -10    2.71    0.37
 -19   1  10    3.25    0.39
 -19   1  10    3.28    0.50
  19   1 -10    2.75    0.62
  17  -1 -10    0.57    0.31
  17  -1 -10    0.20    0.25
 -17   1  10    0.38    0.18
  17   1 -10    0.49    0.27
 -17   1  10    0.37    0.24
  15  -1 -10    0.41    0.26
  15   1 -10    0.07    0.13
  15   1 -10   -0.01    0.17
 -15   1  10    0.10    0.17
  13  -1 -10    3.69    0.41
  13  -1 -10    4.28    0.56
  13   1 -10    5.75    0.65
  13   1 -10    3.33    0.31
 -13   1  10    3.96    0.50
  11  -1 -10   10.13    0.84
  11  -1 -10    9.60    0.69
 -11   1  10   11.10    0.82
  11   1 -10   11.02    0.60
  11   1 -10   10.64    0.85
   9  -1 -10    1.35    0.31
   9  -1 -10    1.52    0.41
   9   1 -10    1.55    0.38
  -9   1  10    1.62    0.39
   9   1 -10    1.59    0.25
   7  -1 -10    3.91    0.45
   7   1 -10    3.13    0.61
  -7   1  10    3.45    0.44
   7   1 -10    2.39    0.39
   5  -1 -10   33.24    1.46
  -5  -1  10   32.01    1.43
  -5   1  10   35.09    1.52
   5   1 -10   33.11    1.37
   5   1 -10   32.23    1.48
  -3  -1  10    9.93    0.68
   3  -1 -10   11.30    0.78
  -3   1  10   10.76    0.75
   3   1 -10   11.07    0.74
   3   1 -10   10.12    0.73
   1  -1 -10   31.66    1.45
  -1  -1  10   30.57    1.30
  -1   1  10   31.75    1.42
   1   1 -10   29.05    1.38
  -1  -1 -10    1.06    0.30
  -1   1 -10    0.60    0.25
   1   1  10    0.81    0.28
   3  -1  10   16.07    0.84
  -3  -1 -10   16.12    1.02
   3   1  10   17.18    1.01
  -3   1 -10   17.62    1.07
   5  -1  10    5.48    0.45
  -5  -1 -10    4.88    0.57
  -5   1 -10    4.43    0.57
   5   1  10    5.01    0.53
   7  -1  10    2.85    0.34
  -7  -1 -10    2.92    0.45
  -7   1 -10    1.98    0.47
   7   1  10    2.47    0.39
   9  -1  10    6.51    0.51
  -9  -1 -10    7.92    0.73
   9   1  10    6.84    0.64
  -9   1 -10    6.12    0.69
  11  -1  10    3.55    0.40
 -11  -1 -10    4.21    0.57
  11   1  10    3.31    0.48
 -11   1 -10    3.70    0.57
 -13  -1 -10    0.37    0.27
  13   1  10   -0.17    0.12
 -13   1 -10    0.84    0.36
 -15  -1 -10   17.53    1.22
  15   1  10   15.27    1.10
 -15   1 -10   17.46    1.31
 -17  -1 -10    4.57    0.63
 -17   1 -10    3.79    0.77
  17   1  10    4.27    0.59
 -19  -1 -10    0.59    0.30
 -19   1 -10   -0.03    0.26
  19   1  10    0.49    0.31
  21   1  10    0.24    0.31
 -21   1 -10    0.06    0.25
 -23   1 -10    2.48    0.69
 -25   1 -10    1.05    0.51
  30   2 -10    1.31    0.58
  28   2 -10    0.20    0.30
  26  -2 -10    3.12    0.71
  26   2 -10    1.60    0.57
  24  -2 -10    3.59    0.73
  24   2 -10    3.99    0.85
 -24   2  10    2.12    0.50
  22  -2 -10    1.66    0.48
  22   2 -10    2.24    0.61
 -22   2  10    2.81    0.44
 -22   2  10    2.90    0.48
  20  -2 -10    1.73    0.39
  20  -2 -10    2.01    0.54
 -20   2  10    1.68    0.45
 -20   2  10    2.12    0.46
  20   2 -10    1.31    0.46
  18  -2 -10    1.52    0.38
  18  -2 -10    1.65    0.47
 -18   2  10    2.06    0.44
  18   2 -10    2.64    0.63
 -18   2  10    1.97    0.45
  16  -2 -10    4.94    0.65
  16  -2 -10    4.08    0.50
 -16   2  10    4.54    0.56
 -16   2  10    4.40    0.51
  16   2 -10    4.33    0.61
  14  -2 -10    3.25    0.44
 -14   2  10    3.51    0.49
  14   2 -10    2.92    0.59
  12  -2 -10    2.43    0.39
 -12   2  10    2.48    0.49
  12   2 -10    2.46    0.52
  12   2 -10    2.17    0.25
  10  -2 -10    0.10    0.16
  10   2 -10    0.05    0.11
 -10   2  10   -0.14    0.13
  10   2 -10    0.00    0.17
   8  -2 -10    3.92    0.49
   8   2 -10    3.77    0.38
   8   2 -10    2.76    0.45
  -8   2  10    4.17    0.49
   6  -2 -10    0.06    0.17
   6   2 -10    0.22    0.19
   6   2 -10    0.02    0.12
  -6   2  10    0.07    0.17
   4  -2 -10    0.10    0.16
  -4   2  10   -0.01    0.13
   4   2 -10    0.03    0.16
   2  -2 -10    0.03    0.14
   2   2 -10    0.11    0.17
   2   2 -10    0.06    0.13
  -2   2  10    0.23    0.21
   0  -2 -10    1.08    0.33
   0  -2  10    1.26    0.26
   0   2  10    2.10    0.44
   0   2 -10    0.83    0.38
   0   2 -10    0.95    0.30
  -2  -2 -10    4.72    0.55
   2  -2  10    4.43    0.39
  -2   2 -10    3.63    0.50
   2   2  10    4.95    0.56
   4  -2  10    1.24    0.24
  -4  -2 -10    1.33    0.37
  -4   2 -10    0.82    0.30
   4   2  10    1.25    0.38
   6  -2  10    0.96    0.20
  -6  -2 -10    0.66    0.28
  -6   2 -10    0.71    0.30
   6   2  10    0.86    0.30
  -8  -2 -10    0.14    0.20
  -8   2 -10    0.11    0.19
   8   2  10    0.16    0.21
 -10  -2 -10    1.62    0.44
 -10   2 -10    1.99    0.50
  10   2  10    1.07    0.38
 -12  -2 -10    3.83    0.56
 -12   2 -10    3.97    0.62
  12   2  10    4.74    0.62
 -14  -2 -10    0.05    0.18
 -14   2 -10    0.10    0.23
  14   2  10    0.13    0.20
 -16  -2 -10    0.24    0.24
  16   2  10    0.70    0.35
 -16   2 -10    0.37    0.32
 -18   2 -10   -0.10    0.22
  18   2  10    0.36    0.30
 -20   2 -10   -0.03    0.25
  20   2  10    0.04    0.26
  22   2  10    0.32    0.32
 -22   2 -10    0.14    0.39
 -24   2 -10    0.45    0.41
  24   2  10    0.72    0.38
  29   3 -10    1.80    0.67
  27   3 -10    3.57    0.85
 -25   3  10    0.17    0.25
  25   3 -10    0.31    0.32
  23   3 -10   -0.08    0.25
 -23   3  10   -0.05    0.22
  21  -3 -10    1.48    0.46
 -21   3  10    1.69    0.44
  21   3 -10    2.93    0.71
  19  -3 -10    0.06    0.20
 -19   3  10    0.08    0.19
  19   3 -10    0.26    0.28
 -19   3  10   -0.12    0.10
  17  -3 -10    3.08    0.57
 -17   3  10    4.76    0.59
  17   3 -10    5.17    0.70
 -17   3  10    3.08    0.49
  15  -3 -10   24.58    1.42
 -15   3  10   27.82    1.48
  15   3 -10   25.03    1.54
 -15   3  10   24.77    1.39
  13  -3 -10    0.00    0.17
  13   3 -10    0.22    0.21
 -13   3  10    0.02    0.17
  11  -3 -10   -0.03    0.18
  11   3 -10   -0.08    0.14
 -11   3  10   -0.04    0.12
   9  -3 -10   13.74    0.98
   9   3 -10   11.38    0.71
   9   3 -10   14.33    0.99
  -9   3  10   12.47    0.92
   7  -3 -10   24.82    1.37
   7   3 -10   22.10    1.07
  -7   3  10   22.09    1.28
   7   3 -10   19.86    1.20
   5  -3 -10    5.89    0.63
   5   3 -10    7.92    0.67
   5   3 -10    7.49    0.64
  -5   3  10    6.71    0.67
   3  -3 -10    0.08    0.19
  -3   3  10    0.11    0.18
   3   3 -10    0.02    0.12
   3   3 -10    0.07    0.14
   1  -3 -10   -0.03    0.14
  -1   3  10    0.01    0.13
   1   3 -10    0.16    0.17
   1   3 -10    0.19    0.15
  -1  -3 -10    0.54    0.26
   1  -3  10    0.53    0.18
   1   3  10    0.50    0.26
  -1   3 -10    0.39    0.21
  -3  -3 -10    0.42    0.23
   3   3  10    1.14    0.38
  -3   3 -10    0.65    0.30
  -5  -3 -10    1.25    0.37
   5   3  10    0.33    0.26
  -5   3 -10    0.75    0.33
  -7  -3 -10    2.70    0.52
   7   3  10    2.61    0.56
  -7   3 -10    1.04    0.37
  -9  -3 -10    1.77    0.47
   9   3  10    1.01    0.38
  -9   3 -10    1.25    0.42
 -11  -3 -10    4.20    0.58
  11   3  10    4.38    0.64
 -11   3 -10    4.41    0.65
 -13  -3 -10    4.89    0.63
 -13   3 -10    4.76    0.70
  13   3  10    5.70    0.76
 -15  -3 -10    6.11    0.88
 -15   3 -10    6.45    0.85
  15   3  10    6.27    0.82
 -17   3 -10    5.48    0.81
  17   3  10    4.86    0.92
 -19   3 -10    3.04    0.75
  19   3  10    0.97    0.44
  21   3  10    1.81    0.57
 -21   3 -10    2.70    0.73
  26   4 -10   12.74    1.35
 -26   4  10    8.86    1.01
 -24   4  10   24.11    1.60
  24   4 -10   21.94    1.76
  22   4 -10   30.88    2.04
 -22   4  10   31.09    1.85
  20  -4 -10   21.24    1.45
  20   4 -10   19.61    1.54
 -20   4  10   20.66    1.46
  18  -4 -10   10.72    0.99
 -18   4  10   11.88    1.06
  18   4 -10   11.24    1.11
  16  -4 -10    4.02    0.60
  16   4 -10    2.68    0.66
 -16   4  10    2.54    0.58
  14  -4 -10    2.12    0.50
 -14   4  10    2.43    0.57
  14   4 -10    1.35    0.46
 -14   4  10    1.75    0.45
  12  -4 -10   39.46    1.96
 -12   4  10   38.89    1.97
  12   4 -10   37.99    1.96
 -12   4  10   35.05    1.78
  10  -4 -10   10.59    0.95
 -10   4  10   12.11    0.94
  10   4 -10   12.56    1.00
   8  -4 -10   33.82    1.77
  -8   4  10   31.33    1.65
   8   4 -10   31.83    1.65
   6  -4 -10   25.98    1.49
   6   4 -10   21.55    1.27
   6   4 -10   24.98    1.24
  -6   4  10   24.43    1.42
   4  -4 -10   32.61    1.75
   4   4 -10   35.22    1.63
  -4   4  10   38.57    1.86
   2  -4 -10   25.53    1.52
   2   4 -10   29.07    1.47
  -2   4  10   27.62    1.56
   0  -4 -10   12.37    0.97
   0   4  10   10.49    0.94
   0   4 -10   12.83    0.96
  -2  -4 -10   14.06    1.06
  -2   4 -10   12.75    1.01
   2   4  10   14.47    1.12
  -4  -4 -10    9.13    0.85
   4   4  10    6.68    0.78
  -4   4 -10    7.59    0.80
  -6  -4 -10    5.60    0.68
  -6   4 -10    8.03    0.84
   6   4  10    6.03    0.76
  -8  -4 -10   54.50    2.41
   8   4  10   56.29    2.61
  -8   4 -10   55.05    2.56
 -10  -4 -10   15.56    1.13
  10   4  10   12.74    1.16
 -10   4 -10   16.22    1.28
 -12  -4 -10   17.60    1.21
  12   4  10   16.99    1.37
 -12   4 -10   13.27    1.22
  14   4  10    9.51    1.06
 -14   4 -10   11.09    1.12
  16   4  10    8.41    1.02
 -16   4 -10    9.96    1.14
  18   4  10    3.58    0.83
 -18   4 -10    4.37    0.88
 -20   4 -10    3.46    0.84
  20   4  10    1.34    0.56
  23   5 -10    0.36    0.39
 -23   5  10   -0.06    0.28
 -21   5  10   -0.01    0.28
  21   5 -10    1.63    0.61
  19  -5 -10    0.13    0.29
 -19   5  10    0.80    0.40
  19   5 -10    0.15    0.34
  17  -5 -10    2.31    0.62
  17   5 -10    2.17    0.63
 -17   5  10    2.00    0.58
  15  -5 -10    0.30    0.30
 -15   5  10    0.26    0.32
  15   5 -10    0.75    0.41
  13  -5 -10    0.13    0.26
  13   5 -10    0.07    0.19
 -13   5  10    0.13    0.23
  11  -5 -10    0.37    0.27
  11   5 -10    0.93    0.39
 -11   5  10    0.06    0.22
   9  -5 -10    2.39    0.58
  -9   5  10    2.14    0.51
   9   5 -10    1.40    0.43
  -9   5  10    1.55    0.48
   7  -5 -10    1.99    0.52
  -7   5  10    2.03    0.51
   5  -5 -10    5.27    0.74
  -5   5  10    6.49    0.76
   3  -5 -10    0.94    0.40
  -3   5  10    1.21    0.42
   3   5 -10    1.55    0.56
   1  -5 -10    2.41    0.56
   1   5 -10    0.86    0.38
  -1   5  10    1.02    0.40
  -1  -5 -10    2.36    0.56
   1   5  10    2.93    0.63
  -1   5 -10    3.06    0.62
  -3  -5 -10    6.37    0.78
   3   5  10    6.83    0.83
  -3   5 -10    4.80    0.68
  -5  -5 -10   12.71    1.10
  -5   5 -10   15.00    1.24
   5   5  10   14.50    1.23
  -7  -5 -10    9.25    0.90
   7   5  10    9.50    1.02
  -9  -5 -10    3.60    0.68
  -9   5 -10    1.64    0.55
   9   5  10    3.43    0.76
 -11   5 -10    8.69    1.03
  11   5  10    6.89    0.94
  13   5  10    0.47    0.37
 -13   5 -10    0.39    0.37
  15   5  10    0.65    0.41
 -15   5 -10    0.85    0.47
  18   6 -10    0.48    0.47
 -18   6  10    1.73    0.62
  16  -6 -10   -0.06    0.31
  16   6 -10   -0.24    0.23
 -16   6  10   -0.01    0.28
  14  -6 -10    0.65    0.42
  14   6 -10    0.48    0.35
 -14   6  10    0.78    0.42
  12  -6 -10    1.19    0.50
 -12   6  10    0.84    0.43
  10  -6 -10   -0.08    0.27
 -10   6  10    0.56    0.37
   8  -6 -10    1.85    0.54
  -8   6  10    1.68    0.54
   6  -6 -10    0.23    0.29
  -6   6  10    0.21    0.31
   4  -6 -10    0.67    0.39
  -4   6  10   -0.08    0.25
  -4   6  10    0.40    0.30
   2  -6 -10    0.78    0.38
  -2   6  10    0.70    0.37
   0  -6 -10    1.78    0.53
   0   6  10    2.55    0.64
   0   6 -10    2.39    0.60
  -2  -6 -10    0.51    0.34
   2   6  10    0.10    0.26
  -2   6 -10   -0.05    0.24
  -4  -6 -10   -0.01    0.25
  -4   6 -10   -0.05    0.26
   4   6  10    0.41    0.32
  -6  -6 -10   -0.07    0.22
  -6   6 -10    0.16    0.30
   6   6  10    0.25    0.28
  -8   6 -10    0.13    0.26
   8   6  10    0.55    0.42
 -10   6 -10    0.58    0.46
  10   6  10    0.63    0.40
  32   0 -11   -0.35    0.27
  30   0 -11   -0.06    0.29
  28   0 -11   -0.09    0.30
  26   0 -11   -0.17    0.23
  24   0 -11   -0.20    0.19
  22   0 -11   -0.29    0.16
  20   0 -11   -0.12    0.15
  18   0 -11    0.18    0.19
  18   0 -11   -0.07    0.10
  16   0 -11    0.11    0.12
  16   0 -11    0.26    0.24
  14   0 -11    0.02    0.11
  14   0 -11   -0.05    0.12
 -12   0  11   -0.20    0.11
  12   0 -11   -0.13    0.14
  12   0 -11    0.02    0.11
  10   0 -11   -0.05    0.13
 -10   0  11   -0.02    0.13
   8   0 -11   -0.10    0.12
  -8   0  11    0.24    0.17
   8   0 -11    0.03    0.17
   6   0 -11   -0.16    0.09
   6   0 -11    0.17    0.19
  -6   0  11   -0.09    0.12
  -4   0  11    0.23    0.19
   4   0 -11    0.00    0.14
   2   0 -11   -0.16    0.11
  -2   0  11   -0.11    0.10
   0   0  11   -0.08    0.12
   0   0 -11   -0.14    0.12
   2   0  11    0.01    0.12
  -2   0 -11   -0.03    0.14
  -4   0 -11    0.09    0.19
   4   0  11    0.14    0.14
   6   0  11    0.02    0.12
  -6   0 -11   -0.02    0.16
  -8   0 -11   -0.02    0.14
 -10   0 -11    0.02    0.18
 -12   0 -11   -0.01    0.20
 -14   0 -11   -0.09    0.22
 -16   0 -11   -0.18    0.17
 -18   0 -11    0.00    0.28
 -20   0 -11    0.14    0.27
 -22   0 -11   -0.22    0.28
  31  -1 -11    1.20    0.53
  31   1 -11    0.90    0.47
  29  -1 -11    0.07    0.37
  29   1 -11    0.39    0.36
  27  -1 -11   -0.20    0.21
  27   1 -11    0.31    0.32
  25  -1 -11    0.30    0.30
  25   1 -11    0.06    0.28
  23  -1 -11    3.57    0.73
 -23   1  11    4.36    0.63
  23   1 -11    2.85    0.67
  21  -1 -11    0.63    0.30
  21  -1 -11    0.88    0.26
  21   1 -11    0.77    0.37
 -21   1  11    1.40    0.42
  19  -1 -11    6.70    0.58
  19  -1 -11    6.95    0.79
 -19   1  11    7.40    0.61
  19   1 -11    8.87    0.92
 -19   1  11    9.00    0.85
  17  -1 -11   22.47    1.42
 -17   1  11   24.56    1.41
  17   1 -11   22.04    1.45
  15  -1 -11   13.19    1.03
  15   1 -11   12.31    1.01
 -15   1  11   12.24    0.94
  13  -1 -11    0.25    0.17
  13  -1 -11    0.14    0.19
  13   1 -11    0.04    0.10
  13   1 -11    0.18    0.19
 -13   1  11   -0.11    0.12
  11  -1 -11    0.15    0.16
  11  -1 -11    0.04    0.17
  11   1 -11   -0.06    0.13
 -11   1  11    0.17    0.16
  11   1 -11    0.13    0.12
   9  -1 -11    2.04    0.40
   9   1 -11    2.59    0.43
   9   1 -11    3.39    0.37
  -9   1  11    2.81    0.43
   7  -1 -11    0.48    0.21
  -7  -1  11    0.17    0.16
   7   1 -11    0.09    0.17
  -7   1  11   -0.12    0.12
   5  -1 -11   28.48    1.38
  -5  -1  11   28.68    1.35
   5   1 -11   30.35    1.33
  -5   1  11   28.00    1.40
   5   1 -11   29.35    1.43
  -3  -1  11   28.97    1.34
   3  -1 -11   31.02    1.46
   3   1 -11   32.26    1.43
   3   1 -11   29.61    1.43
  -3   1  11   29.05    1.41
  -1  -1  11   17.00    0.93
   1  -1 -11   18.70    1.08
  -1   1  11   17.64    1.04
   1   1 -11   17.54    1.04
  -1  -1 -11    6.65    0.63
  -1   1 -11    6.45    0.63
   1   1  11    6.35    0.60
   3  -1  11   15.65    0.85
  -3  -1 -11   15.90    1.04
   3   1  11   14.68    0.96
  -3   1 -11   13.98    0.99
   5  -1  11   19.44    0.97
  -5  -1 -11   20.70    1.23
   5   1  11   19.86    1.15
  -5   1 -11   19.25    1.22
   7  -1  11   -0.04    0.11
  -7  -1 -11   -0.06    0.15
  -7   1 -11   -0.03    0.14
   7   1  11    0.01    0.15
   9  -1  11    0.20    0.14
  -9  -1 -11    0.22    0.21
   9   1  11    0.03    0.18
  -9   1 -11    0.09    0.21
  11  -1  11    1.92    0.45
 -11  -1 -11    1.35    0.43
 -11   1 -11    2.25    0.55
  11   1  11    0.97    0.32
 -13  -1 -11   -0.11    0.14
 -13   1 -11    0.25    0.26
  13   1  11    0.07    0.17
 -15  -1 -11    1.78    0.52
  15   1  11    2.41    0.53
 -15   1 -11    1.81    0.54
 -17  -1 -11    0.52    0.30
  17   1  11    1.29    0.40
 -17   1 -11    0.71    0.41
 -19  -1 -11    3.98    0.77
  19   1  11    3.60    0.71
 -19   1 -11    3.67    0.78
 -21   1 -11    1.96    0.62
 -23   1 -11    2.49    0.68
  30   2 -11    8.26    1.12
  28   2 -11    4.32    0.92
  26  -2 -11    1.51    0.53
  26   2 -11    2.05    0.65
  24  -2 -11    4.55    0.70
 -24   2  11    4.95    0.66
  24   2 -11    5.16    0.79
  22  -2 -11    6.87    0.69
  22  -2 -11    6.35    0.80
  22   2 -11    5.26    0.77
 -22   2  11    5.70    0.70
 -22   2  11    6.82    0.69
  20  -2 -11    0.61    0.28
  20  -2 -11    0.40    0.28
  20   2 -11    0.58    0.36
 -20   2  11    0.62    0.27
 -20   2  11    0.49    0.23
  18  -2 -11   46.62    1.99
  18  -2 -11   46.12    2.27
  18   2 -11   47.32    2.33
 -18   2  11   49.42    2.19
 -18   2  11   48.26    2.02
  16  -2 -11   36.06    1.67
  16  -2 -11   38.20    1.94
  16   2 -11   34.90    1.89
 -16   2  11   36.61    1.80
  14  -2 -11   60.98    2.40
 -14   2  11   65.96    2.56
  14   2 -11   59.82    2.62
  12  -2 -11   30.01    1.45
  12   2 -11   28.28    1.13
 -12   2  11   26.48    1.45
  12   2 -11   29.99    1.64
  10  -2 -11   47.73    1.95
  10   2 -11   43.51    2.03
 -10   2  11   46.57    2.01
  10   2 -11   46.19    1.67
   8  -2 -11   34.40    1.62
   8   2 -11   33.21    1.64
  -8   2  11   34.55    1.63
   8   2 -11   35.61    1.43
   6  -2 -11   50.24    2.09
  -6   2  11   50.63    2.13
   6   2 -11   51.22    2.09
  -4  -2  11   62.60    2.33
   4  -2 -11   63.09    2.48
   4   2 -11   69.35    2.42
   4   2 -11   64.97    2.41
  -4   2  11   65.47    2.51
   2  -2 -11   76.79    2.81
   2   2 -11   76.07    2.74
   2   2 -11   74.88    2.64
  -2   2  11   74.69    2.81
   0  -2 -11   26.74    1.43
   0  -2  11   27.86    1.21
   0   2 -11   27.11    1.40
   0   2  11   26.83    1.43
   2  -2  11   51.05    1.80
  -2  -2 -11   48.29    2.11
   2   2  11   49.67    2.12
  -2   2 -11   49.36    2.11
  -4  -2 -11   32.90    1.65
   4  -2  11   32.93    1.29
   4   2  11   31.94    1.63
  -4   2 -11   31.71    1.64
  -6  -2 -11   50.32    2.19
  -6   2 -11   49.09    2.22
   6   2  11   49.93    2.19
  -8  -2 -11    6.90    0.72
   8   2  11    7.02    0.73
  -8   2 -11    6.38    0.74
 -10  -2 -11    0.65    0.33
 -10   2 -11    0.38    0.29
  10   2  11    1.27    0.41
 -12  -2 -11    1.81    0.47
  12   2  11    1.73    0.48
 -12   2 -11    1.59    0.53
 -14  -2 -11    3.87    0.58
  14   2  11    2.80    0.62
 -14   2 -11    4.23    0.67
 -16  -2 -11    8.73    0.88
 -16   2 -11    8.10    0.95
  16   2  11   10.72    1.01
 -18   2 -11    6.81    0.93
  18   2  11    8.52    0.91
 -20   2 -11   14.97    1.38
  20   2  11   14.03    1.23
  22   2  11    9.98    1.06
 -22   2 -11   12.88    1.29
  29   3 -11    0.99    0.52
  27   3 -11    0.87    0.48
 -25   3  11    3.70    0.82
  25   3 -11    3.11    0.77
 -23   3  11    0.05    0.23
  23   3 -11    0.29    0.36
  21  -3 -11   -0.14    0.15
 -21   3  11    0.28    0.24
  21   3 -11    0.41    0.33
 -21   3  11    0.12    0.21
  19  -3 -11    0.22    0.22
  19   3 -11   -0.07    0.24
 -19   3  11    0.33    0.22
 -19   3  11    0.09    0.17
  17  -3 -11   14.11    1.03
 -17   3  11   14.32    1.05
 -17   3  11   13.92    1.04
  17   3 -11   13.05    1.15
  15  -3 -11   11.59    0.93
 -15   3  11   11.78    0.95
  15   3 -11   11.80    1.04
 -15   3  11   11.18    0.91
  13  -3 -11    5.71    0.65
 -13   3  11    4.50    0.57
  13   3 -11    5.64    0.68
  11  -3 -11    9.78    0.84
  11   3 -11    9.99    0.89
 -11   3  11    8.21    0.78
   9  -3 -11    1.27    0.37
   9   3 -11    0.55    0.21
   9   3 -11    1.03    0.35
  -9   3  11    0.96    0.35
   7  -3 -11    1.61    0.41
   7   3 -11    1.72    0.35
   7   3 -11    1.84    0.44
  -7   3  11    0.72    0.30
   5  -3 -11    5.26    0.63
  -5   3  11    4.88    0.61
   5   3 -11    5.61    0.58
   3  -3 -11    4.49    0.58
   3   3 -11    5.32    0.55
   3   3 -11    5.81    0.59
  -3   3  11    5.56    0.65
   1  -3 -11    9.47    0.84
  -1  -3  11    9.78    0.67
   1   3 -11   11.43    0.75
  -1   3  11   11.56    0.93
   1   3 -11   10.51    0.82
   1  -3  11   37.26    1.46
  -1  -3 -11   39.69    1.88
   1   3  11   36.72    1.85
  -1   3 -11   37.20    1.78
  -3  -3 -11    4.26    0.56
   3   3  11    5.03    0.64
  -3   3 -11    4.68    0.63
  -5  -3 -11   37.59    1.87
   5   3  11   38.34    1.95
  -5   3 -11   41.51    1.99
  -7  -3 -11    0.09    0.18
  -7   3 -11    0.03    0.18
   7   3  11    0.28    0.27
  -9  -3 -11   14.21    1.09
   9   3  11   16.48    1.24
  -9   3 -11   13.38    1.12
 -11  -3 -11    0.73    0.34
 -11   3 -11    0.76    0.40
  11   3  11    1.33    0.45
 -13  -3 -11    6.30    0.75
  13   3  11    5.23    0.75
 -13   3 -11    6.69    0.84
 -15  -3 -11    1.87    0.53
 -15   3 -11    1.47    0.52
  15   3  11    2.69    0.64
  17   3  11    0.34    0.35
 -17   3 -11    0.86    0.45
  19   3  11    0.18    0.30
 -19   3 -11    0.05    0.24
  21   3  11    0.64    0.41
 -21   3 -11    0.53    0.43
 -26   4  11    0.15    0.23
  26   4 -11   -0.01    0.31
  24   4 -11    0.82    0.46
 -24   4  11    1.11    0.43
  22  -4 -11    1.34    0.48
  22   4 -11    1.30    0.54
 -22   4  11    1.85    0.53
  20  -4 -11    0.08    0.25
 -20   4  11    0.29    0.28
  20   4 -11    0.46    0.36
  18  -4 -11    4.92    0.71
 -18   4  11    5.37    0.76
  18   4 -11    2.26    0.62
  16  -4 -11    0.00    0.19
  16   4 -11    0.09    0.25
 -16   4  11    0.00    0.18
 -16   4  11    0.00    0.19
  14  -4 -11   16.33    1.23
  14   4 -11   18.12    1.33
 -14   4  11   17.23    1.26
 -14   4  11   16.18    1.14
  12  -4 -11    3.08    0.63
 -12   4  11    1.48    0.41
  12   4 -11    1.86    0.49
  10  -4 -11   -0.19    0.17
 -10   4  11    0.13    0.19
  10   4 -11   -0.03    0.16
   8  -4 -11   -0.11    0.14
   8   4 -11   -0.03    0.13
  -8   4  11   -0.12    0.15
   6  -4 -11    0.05    0.20
   6   4 -11    0.03    0.16
   6   4 -11   -0.02    0.16
  -6   4  11    0.07    0.19
   4  -4 -11   -0.14    0.15
  -4   4  11    0.31    0.26
   2  -4 -11    0.27    0.24
  -2   4  11    0.05    0.19
   2   4 -11    0.23    0.21
   0  -4 -11    0.31    0.27
   0   4 -11    0.96    0.35
   0   4  11    0.49    0.30
  -2  -4 -11    0.20    0.24
   2   4  11   -0.12    0.15
  -2   4 -11   -0.01    0.23
  -4  -4 -11    2.85    0.63
  -4   4 -11    2.10    0.51
   4   4  11    1.59    0.50
  -6  -4 -11    0.17    0.21
  -6   4 -11   -0.06    0.20
   6   4  11    0.01    0.21
  -8  -4 -11   -0.04    0.20
   8   4  11    0.04    0.21
  -8   4 -11    0.33    0.27
 -10  -4 -11    4.36    0.62
  10   4  11    4.22    0.70
 -10   4 -11    2.87    0.70
 -12  -4 -11    0.32    0.22
 -12   4 -11    0.03    0.25
  12   4  11   -0.09    0.22
 -14   4 -11   -0.02    0.25
  14   4  11    0.17    0.30
  16   4  11   -0.01    0.28
 -16   4 -11   -0.13    0.25
 -18   4 -11   -0.03    0.26
  18   4  11   -0.13    0.27
  23   5 -11    0.73    0.46
 -23   5  11    0.34    0.33
 -21   5  11    0.36    0.41
  21   5 -11    0.70    0.46
  19  -5 -11    4.61    0.70
  19   5 -11    5.45    0.88
 -19   5  11    3.76    0.80
  17  -5 -11    5.22    0.79
 -17   5  11    5.94    0.85
  17   5 -11    3.63    0.76
  15  -5 -11    2.93    0.66
  15   5 -11    2.64    0.65
 -15   5  11    4.56    0.86
  13  -5 -11    0.16    0.25
  13   5 -11   -0.04    0.21
 -13   5  11    0.08    0.24
  11  -5 -11    1.33    0.47
 -11   5  11    1.05    0.44
  11   5 -11    2.12    0.53
 -11   5  11    2.03    0.51
   9  -5 -11    0.35    0.30
  -9   5  11    1.10    0.42
   7  -5 -11    0.07    0.26
  -7   5  11    0.31    0.24
   5  -5 -11   -0.01    0.22
  -5   5  11    0.09    0.21
   3  -5 -11    0.33    0.25
  -3   5  11    0.74    0.30
   3   5 -11    0.11    0.25
   1  -5 -11    1.17    0.39
   1   5 -11    0.31    0.28
  -1   5  11    0.28    0.27
  -1  -5 -11    1.28    0.43
  -1   5 -11    1.87    0.51
   1   5  11    1.89    0.54
  -3  -5 -11    9.38    0.95
   3   5  11    8.92    0.99
  -3   5 -11   10.97    1.02
  -5  -5 -11    8.36    0.88
   5   5  11    8.69    0.98
  -5   5 -11    8.08    0.91
  -7  -5 -11   -0.11    0.23
  -7   5 -11    0.01    0.22
   7   5  11    0.25    0.32
  -9  -5 -11    0.01    0.21
  -9   5 -11   -0.15    0.25
   9   5  11   -0.25    0.23
 -11   5 -11   -0.18    0.26
  11   5  11    0.23    0.30
  13   5  11   -0.05    0.28
 -13   5 -11    0.57    0.43
 -15   5 -11    0.96    0.50
  15   5  11    1.05    0.51
  16  -6 -11   23.56    1.75
  16   6 -11   23.66    1.75
 -16   6  11   26.38    1.89
  14  -6 -11   20.41    1.61
 -14   6  11   17.88    1.54
  12  -6 -11   10.56    1.13
 -12   6  11   10.57    1.13
  10  -6 -11    4.33    0.85
 -10   6  11    5.48    0.80
   8  -6 -11    1.17    0.46
  -8   6  11    0.74    0.40
   6  -6 -11    3.06    0.71
  -6   6  11    1.87    0.51
  -6   6  11    3.70    0.77
   4  -6 -11   14.69    1.27
  -4   6  11   12.90    1.17
   2  -6 -11    9.14    1.02
  -2   6  11    9.39    1.00
   0  -6 -11   12.25    1.17
   0   6 -11   11.61    1.10
   0   6  11   11.21    1.13
  -2  -6 -11    5.56    0.81
   2   6  11    6.82    0.91
  -2   6 -11    6.60    0.86
  -4  -6 -11    6.52    0.84
   4   6  11    5.91    0.86
  -4   6 -11    4.21    0.84
  -6  -6 -11    6.01    0.79
  -6   6 -11    4.86    0.92
   6   6  11    6.95    0.98
  -8   6 -11    2.54    0.69
   8   6  11    3.91    0.87
  30   0 -12    6.04    0.95
  28   0 -12   19.37    1.56
  26   0 -12   14.98    1.33
  24   0 -12    2.62    0.67
  22   0 -12    9.76    1.01
  20   0 -12    7.95    0.89
  18   0 -12   18.55    1.34
  16   0 -12   38.10    1.53
  16   0 -12   40.25    2.01
  14   0 -12   18.64    0.97
  14   0 -12   18.41    1.27
 -14   0  12   19.98    1.25
  12   0 -12   10.76    0.91
 -12   0  12   10.02    0.84
 -10   0  12   51.93    2.15
  10   0 -12   49.10    2.20
   8   0 -12   29.14    1.54
  -8   0  12   26.48    1.41
   8   0 -12   29.32    1.35
  -6   0  12   75.77    2.73
   6   0 -12   70.92    2.59
  -4   0  12   58.23    2.21
   4   0 -12   53.90    2.16
   2   0 -12   15.90    1.00
  -2   0  12   14.98    0.94
   0   0  12   36.99    1.64
   0   0 -12   38.66    1.75
  -2   0 -12   78.41    2.97
   2   0  12   82.65    2.84
  -4   0 -12  101.50    3.59
   4   0  12   98.69    3.31
   6   0  12   58.08    2.23
  -6   0 -12   57.30    2.47
  -8   0 -12   14.61    1.13
   8   0  12   18.08    1.14
 -10   0 -12   29.36    1.68
 -12   0 -12    6.42    0.78
 -14   0 -12    6.14    0.79
 -16   0 -12    4.58    0.71
 -18   0 -12    0.42    0.30
 -20   0 -12    0.07    0.24
 -22   0 -12    0.32    0.35
  31  -1 -12    0.35    0.34
  31   1 -12    0.27    0.34
  29  -1 -12    1.32    0.50
 -29   1  12    3.47    0.74
  29   1 -12    4.22    0.87
  27  -1 -12    3.26    0.76
 -27   1  12    3.14    0.74
  27   1 -12    4.88    0.97
  25  -1 -12    0.18    0.29
 -25   1  12    0.33    0.27
  25   1 -12    0.75    0.43
  23  -1 -12    0.08    0.22
 -23   1  12   -0.05    0.17
  23   1 -12   -0.20    0.19
  21  -1 -12    0.39    0.29
 -21   1  12    0.31    0.27
  21   1 -12    0.38    0.31
  19  -1 -12    2.38    0.43
  19  -1 -12    2.96    0.65
 -19   1  12    2.78    0.58
  19   1 -12    1.72    0.55
 -19   1  12    3.50    0.43
  17  -1 -12    3.99    0.61
 -17   1  12    4.75    0.61
  17   1 -12    3.94    0.62
  15  -1 -12    8.74    0.86
  15   1 -12    7.89    0.83
 -15   1  12    9.99    0.86
  13  -1 -12    3.74    0.57
  13  -1 -12    3.06    0.42
 -13   1  12    3.66    0.52
  13   1 -12    4.58    0.60
  13   1 -12    3.35    0.36
  11  -1 -12   13.46    0.87
  11  -1 -12   11.10    0.96
  11   1 -12   12.71    0.75
 -11   1  12   12.72    0.94
  11   1 -12   11.37    0.95
  -9  -1  12   17.26    1.10
   9  -1 -12   17.86    1.04
  -9   1  12   17.27    1.11
   9   1 -12   16.95    1.13
   9   1 -12   20.12    0.99
   7  -1 -12   13.40    0.88
  -7  -1  12   11.45    0.84
   7   1 -12   10.74    0.86
  -7   1  12   10.89    0.84
   5  -1 -12   12.69    0.89
  -5  -1  12   13.83    0.89
   5   1 -12   12.45    0.90
  -5   1  12   12.41    0.89
   5   1 -12   11.56    0.81
  -3  -1  12    0.24    0.18
   3  -1 -12    0.21    0.20
  -3   1  12    0.11    0.16
   3   1 -12    0.02    0.15
  -1  -1  12    0.39    0.18
   1  -1 -12    0.74    0.29
  -1   1  12    0.87    0.30
   1   1 -12    0.61    0.26
  -1  -1 -12    0.68    0.29
   1   1  12    1.19    0.35
  -1   1 -12    1.26    0.38
  -3  -1 -12   12.15    0.95
   3   1  12   12.71    0.91
  -3   1 -12   14.26    1.01
  -5  -1 -12   27.15    1.53
   5  -1  12   29.04    1.28
   5   1  12   26.63    1.43
  -5   1 -12   28.70    1.57
   7  -1  12    8.99    0.65
  -7  -1 -12    7.10    0.77
   7   1  12    8.90    0.77
  -7   1 -12    7.80    0.81
   9  -1  12   13.40    0.83
  -9  -1 -12   12.81    1.04
  -9   1 -12   13.62    1.11
   9   1  12   15.58    1.04
 -11  -1 -12   16.28    1.22
  11   1  12   18.37    1.18
 -11   1 -12   19.22    1.36
 -13  -1 -12    3.04    0.65
 -13   1 -12    2.77    0.67
  13   1  12    2.51    0.54
 -15  -1 -12    4.61    0.69
  15   1  12    3.34    0.57
 -15   1 -12    5.61    0.79
 -17  -1 -12    1.89    0.51
  17   1  12    2.26    0.55
 -17   1 -12    1.28    0.52
 -19  -1 -12   -0.25    0.21
 -19   1 -12    0.14    0.26
  19   1  12   -0.02    0.17
 -21   1 -12    0.90    0.43
 -23   1 -12    3.00    0.77
  30   2 -12   -0.28    0.28
  28   2 -12    0.19    0.32
  26  -2 -12    1.00    0.40
  26   2 -12    0.73    0.42
 -26   2  12    0.54    0.30
  24  -2 -12    1.41    0.48
 -24   2  12    1.54    0.45
  24   2 -12    1.69    0.58
  22  -2 -12    0.17    0.24
  22  -2 -12    0.45    0.32
 -22   2  12    0.10    0.19
 -22   2  12    0.24    0.22
  22   2 -12    0.14    0.28
  20  -2 -12    5.60    0.79
  20  -2 -12    4.25    0.53
 -20   2  12    4.46    0.55
 -20   2  12    5.75    0.71
  20   2 -12    3.35    0.73
  18  -2 -12    0.20    0.22
  18  -2 -12    0.14    0.23
 -18   2  12    0.08    0.18
  18   2 -12    0.10    0.19
 -18   2  12    0.17    0.21
  16  -2 -12   10.91    0.84
  16   2 -12    9.64    0.96
 -16   2  12    8.78    0.84
  14  -2 -12    5.15    0.57
  14   2 -12    4.72    0.65
 -14   2  12    4.46    0.58
  12  -2 -12    1.42    0.39
  12   2 -12    1.75    0.27
 -12   2  12    2.64    0.53
  12   2 -12    2.21    0.52
  10  -2 -12    0.27    0.21
 -10   2  12    0.17    0.20
  10   2 -12    0.12    0.14
  10   2 -12    0.04    0.17
   8  -2 -12    7.10    0.70
  -8   2  12    8.69    0.76
   8   2 -12    8.83    0.78
   8   2 -12    9.22    0.66
   6  -2 -12    0.94    0.32
  -6  -2  12    1.37    0.36
   6   2 -12    1.09    0.32
  -6   2  12    2.06    0.46
  -4  -2  12    0.27    0.18
   4  -2 -12    0.53    0.25
   4   2 -12    0.43    0.23
  -4   2  12    0.38    0.22
   4   2 -12    0.56    0.23
   2  -2 -12    0.62    0.27
   2   2 -12    0.28    0.22
  -2   2  12    0.62    0.26
   2   2 -12    0.23    0.19
   0  -2  12    1.37    0.30
   0  -2 -12    1.25    0.37
   0   2  12    1.95    0.46
   0   2 -12    1.30    0.38
  -2  -2 -12    0.49    0.28
   2  -2  12    0.41    0.18
  -2   2 -12    0.45    0.27
   2   2  12    0.34    0.24
   4  -2  12    0.18    0.14
  -4  -2 -12   -0.07    0.16
  -4   2 -12    0.22    0.24
   4   2  12   -0.10    0.13
  -6  -2 -12    1.36    0.39
  -6   2 -12    0.58    0.32
   6   2  12    1.19    0.38
  -8  -2 -12    0.52    0.31
  -8   2 -12    0.81    0.37
   8   2  12    1.10    0.38
 -10  -2 -12    4.13    0.61
  10   2  12    4.80    0.64
 -10   2 -12    5.74    0.75
 -12  -2 -12    0.31    0.25
 -12   2 -12   -0.04    0.24
  12   2  12    0.25    0.24
 -14  -2 -12   -0.17    0.15
  14   2  12   -0.01    0.20
 -14   2 -12    0.46    0.32
 -16  -2 -12    0.03    0.18
 -16   2 -12   -0.10    0.24
  16   2  12    0.08    0.23
 -18  -2 -12    1.80    0.53
  18   2  12    1.08    0.42
 -18   2 -12    1.37    0.54
 -20   2 -12   -0.21    0.25
  20   2  12    0.28    0.30
 -22   2 -12    0.03    0.40
  22   2  12    0.11    0.29
  27   3 -12    0.62    0.38
  25   3 -12    0.30    0.32
  23  -3 -12   -0.01    0.20
  23   3 -12    0.29    0.34
 -23   3  12   -0.02    0.16
  21  -3 -12    3.62    0.68
 -21   3  12    1.77    0.48
  21   3 -12    2.30    0.62
 -21   3  12    2.23    0.52
  19  -3 -12    0.09    0.19
 -19   3  12   -0.10    0.16
  19   3 -12   -0.11    0.21
 -19   3  12    0.18    0.18
  17  -3 -12    4.14    0.58
 -17   3  12    4.63    0.61
  17   3 -12    3.92    0.66
 -17   3  12    3.81    0.56
  15  -3 -12    9.69    0.87
 -15   3  12    7.83    0.77
  15   3 -12    8.63    0.90
  13  -3 -12   18.16    1.22
 -13   3  12   16.73    1.15
  13   3 -12   18.91    1.31
  11  -3 -12   32.38    1.68
 -11   3  12   30.75    1.67
  11   3 -12   31.24    1.73
   9  -3 -12   54.80    2.42
   9   3 -12   59.86    2.13
  -9   3  12   55.78    2.41
   9   3 -12   58.20    2.46
   7  -3 -12   22.20    1.33
   7   3 -12   20.85    1.14
  -7   3  12   20.23    1.31
   7   3 -12   23.49    1.32
   5  -3 -12    0.05    0.19
   5   3 -12   -0.08    0.14
  -5   3  12    0.21    0.22
   3  -3 -12    1.27    0.40
  -3  -3  12    1.29    0.33
   3   3 -12    1.38    0.38
   3   3 -12    1.89    0.40
  -3   3  12    1.60    0.46
  -1  -3  12    0.80    0.24
   1  -3 -12    1.25    0.40
   1   3 -12    0.72    0.31
  -1   3  12    1.13    0.36
   1   3 -12    1.47    0.41
  -1  -3 -12    4.51    0.61
  -1   3 -12    4.05    0.56
   1   3  12    5.66    0.68
  -3  -3 -12    0.55    0.26
  -3   3 -12    0.10    0.20
   3   3  12    0.36    0.25
  -5  -3 -12   -0.01    0.19
  -5   3 -12    0.00    0.19
   5   3  12   -0.07    0.14
  -7  -3 -12    0.09    0.21
   7   3  12    0.35    0.28
  -7   3 -12    0.15    0.23
  -9  -3 -12    3.67    0.58
   9   3  12    1.96    0.54
  -9   3 -12    2.52    0.62
 -11  -3 -12    2.82    0.60
  11   3  12    4.34    0.67
 -11   3 -12    2.24    0.59
 -13  -3 -12    5.75    0.75
  13   3  12    8.33    0.93
 -13   3 -12    7.38    0.91
 -15  -3 -12    5.64    0.74
  15   3  12    6.25    0.84
 -15   3 -12    3.56    0.78
  17   3  12    1.55    0.56
 -17   3 -12    1.39    0.54
 -19   3 -12    0.84    0.50
  19   3  12    0.44    0.34
  26   4 -12    8.95    1.18
 -26   4  12    7.99    0.95
  24   4 -12   14.22    1.41
 -24   4  12   11.56    1.14
  22  -4 -12    7.36    0.88
 -22   4  12    8.70    0.96
  22   4 -12    6.75    0.96
  20  -4 -12   12.90    1.12
  20   4 -12   11.16    1.19
 -20   4  12   13.28    1.16
  18  -4 -12   27.69    1.66
  18   4 -12   22.13    1.65
 -18   4  12   26.40    1.64
  16  -4 -12   45.13    2.21
 -16   4  12   43.94    2.11
 -16   4  12   42.70    2.19
  16   4 -12   44.38    2.34
  14  -4 -12   22.04    1.45
  14   4 -12   20.68    1.44
 -14   4  12   19.67    1.32
 -14   4  12   20.36    1.43
  12  -4 -12   32.01    1.80
  12   4 -12   31.60    1.79
 -12   4  12   31.79    1.75
  10  -4 -12    1.51    0.46
  10   4 -12    1.38    0.44
 -10   4  12    1.99    0.49
   8  -4 -12    1.40    0.46
  -8   4  12    1.18    0.40
   8   4 -12    0.89    0.32
   6  -4 -12   17.60    1.25
   6   4 -12   18.08    1.17
  -6   4  12   16.52    1.23
   6   4 -12   16.43    1.07
   4  -4 -12   24.97    1.53
  -4   4  12   24.17    1.53
   2  -4 -12   15.18    1.16
  -2   4  12   15.84    1.22
   2   4 -12   16.61    1.14
   0  -4 -12    4.58    0.65
   0   4  12    4.86    0.68
   0   4 -12    4.18    0.60
  -2  -4 -12    5.90    0.76
  -2   4 -12    6.78    0.76
   2   4  12    5.26    0.73
  -4  -4 -12   21.10    1.40
  -4   4 -12   21.78    1.43
   4   4  12   19.78    1.43
  -6  -4 -12    7.66    0.83
   6   4  12    7.94    0.90
  -6   4 -12    7.16    0.85
  -8  -4 -12   27.97    1.66
  -8   4 -12   29.02    1.78
   8   4  12   26.10    1.75
 -10  -4 -12   15.36    1.20
  10   4  12   14.77    1.29
 -10   4 -12   14.33    1.27
 -12  -4 -12    7.38    0.84
  12   4  12    6.57    0.89
 -12   4 -12    5.25    0.98
 -14   4 -12   13.48    1.31
  14   4  12   12.26    1.23
 -16   4 -12   10.12    1.15
  16   4  12    7.09    0.99
  21  -5 -12    3.51    0.83
  21   5 -12    3.44    0.87
 -21   5  12    3.66    0.82
  19  -5 -12    0.79    0.44
  19   5 -12    1.16    0.51
 -19   5  12    0.42    0.35
  17  -5 -12   -0.09    0.23
 -17   5  12    0.15    0.25
  17   5 -12   -0.04    0.23
  15  -5 -12    0.01    0.23
 -15   5  12    0.08    0.26
  15   5 -12    0.27    0.28
  13  -5 -12    2.80    0.68
  13   5 -12    2.36    0.59
 -13   5  12    1.66    0.55
  11  -5 -12    6.05    0.80
 -11   5  12    5.03    0.76
 -11   5  12    5.25    0.71
  11   5 -12    7.69    0.84
   9  -5 -12    7.98    0.92
  -9   5  12    7.79    0.86
   7  -5 -12    2.22    0.59
  -7   5  12    1.72    0.52
   5  -5 -12   -0.11    0.22
  -5   5  12   -0.04    0.23
   3  -5 -12   -0.09    0.23
  -3   5  12    0.00    0.21
   3   5 -12    0.32    0.26
   1  -5 -12   -0.13    0.20
   1   5 -12    0.20    0.24
  -1   5  12   -0.34    0.17
  -1  -5 -12    1.12    0.45
   1   5  12    0.70    0.36
  -1   5 -12    0.63    0.35
  -3  -5 -12    1.65    0.48
   3   5  12    2.34    0.62
  -3   5 -12    2.09    0.54
  -5  -5 -12    4.81    0.69
  -5   5 -12    4.29    0.68
   5   5  12    3.76    0.81
  -7  -5 -12   11.12    1.04
  -7   5 -12   10.86    1.11
   7   5  12   14.81    1.31
  -9  -5 -12    4.94    0.73
   9   5  12    7.82    0.99
  -9   5 -12    7.06    0.91
  11   5  12   11.11    1.21
 -11   5 -12   11.97    1.23
  13   5  12    4.82    0.99
 -13   5 -12    5.83    0.89
  16  -6 -12    1.68    0.61
  16   6 -12    1.62    0.65
 -16   6  12    1.29    0.56
  14  -6 -12    0.32    0.34
 -14   6  12   -0.08    0.25
  12  -6 -12    0.40    0.37
 -12   6  12    1.56    0.54
  10  -6 -12    0.42    0.34
 -10   6  12    0.89    0.46
   8  -6 -12    0.28    0.34
  -8   6  12    0.17    0.32
   6  -6 -12    0.01    0.26
  -6   6  12   -0.01    0.22
  -6   6  12    0.16    0.29
   4  -6 -12    0.10    0.26
  -4   6  12    0.04    0.26
   2  -6 -12    0.56    0.39
  -2   6  12    0.32    0.31
   0  -6 -12    0.14    0.30
   0   6  12    0.74    0.40
   0   6 -12    0.91    0.41
  -2  -6 -12    0.19    0.31
   2   6  12    0.04    0.27
  -2   6 -12    0.29    0.31
  -4  -6 -12    0.77    0.37
   4   6  12    0.33    0.33
  -4   6 -12    0.10    0.32
  -6  -6 -12    0.35    0.31
  -6   6 -12    0.21    0.31
   6   6  12   -0.06    0.27
  30   0 -13    0.39    0.40
  28   0 -13    0.53    0.38
  26   0 -13    0.18    0.29
  24   0 -13   -0.19    0.20
  22   0 -13    0.10    0.23
  20   0 -13    0.02    0.25
  18   0 -13    0.14    0.23
 -18   0  13    0.01    0.18
 -16   0  13    0.06    0.20
  16   0 -13    0.01    0.13
  16   0 -13   -0.06    0.16
  14   0 -13   -0.15    0.12
 -14   0  13   -0.01    0.18
  14   0 -13    0.01    0.17
 -12   0  13    0.24    0.20
  12   0 -13   -0.06    0.11
  10   0 -13    0.06    0.15
 -10   0  13   -0.04    0.14
  10   0 -13   -0.09    0.16
  -8   0  13    0.06    0.13
   8   0 -13   -0.02    0.16
   8   0 -13   -0.03    0.14
  -6   0  13    0.22    0.20
   6   0 -13    0.07    0.15
  -4   0  13    0.16    0.17
   4   0 -13    0.11    0.18
   2   0 -13    0.06    0.17
  -2   0  13    0.10    0.15
   0   0 -13   -0.10    0.15
   0   0  13   -0.01    0.13
   2   0  13    0.07    0.13
  -2   0 -13    0.24    0.20
   4   0  13    0.08    0.14
  -4   0 -13   -0.11    0.13
   6   0  13    0.18    0.17
  -6   0 -13    0.01    0.17
   8   0  13   -0.14    0.11
  -8   0 -13   -0.13    0.17
 -10   0 -13   -0.06    0.18
 -12   0 -13    0.03    0.22
 -14   0 -13   -0.13    0.22
 -16   0 -13   -0.22    0.22
 -18   0 -13    0.01    0.27
 -20   0 -13    0.04    0.30
 -22   0 -13   -0.03    0.31
  31  -1 -13    0.02    0.36
 -31   1  13   -0.05    0.27
  31   1 -13   -0.15    0.31
  29  -1 -13    0.78    0.45
  29   1 -13    1.30    0.55
 -29   1  13    2.14    0.60
  27  -1 -13    0.36    0.34
 -27   1  13    0.44    0.34
  27   1 -13    0.65    0.45
  25  -1 -13    2.60    0.64
 -25   1  13    2.87    0.67
  25   1 -13    2.79    0.75
  23  -1 -13    5.35    0.79
 -23   1  13    5.65    0.76
  23   1 -13    6.24    0.87
  21  -1 -13   16.33    1.32
  21   1 -13   16.30    1.34
 -21   1  13   15.17    1.20
  19  -1 -13    1.03    0.42
  19  -1 -13    1.43    0.39
 -19   1  13    0.97    0.38
  19   1 -13    1.12    0.45
  17  -1 -13    0.87    0.39
 -17   1  13    0.54    0.30
  17   1 -13    0.42    0.30
  15  -1 -13    8.23    0.87
  15  -1 -13    6.93    0.65
 -15   1  13    7.94    0.80
  15   1 -13    7.05    0.80
  13  -1 -13    1.26    0.41
  13  -1 -13    0.93    0.29
  13   1 -13    1.50    0.45
 -13   1  13    2.18    0.50
  13   1 -13    1.63    0.32
  11  -1 -13    3.23    0.45
 -11  -1  13    3.33    0.51
 -11   1  13    2.86    0.47
  11   1 -13    2.77    0.57
  11   1 -13    2.93    0.39
   9  -1 -13   15.07    0.99
  -9  -1  13   16.07    1.07
   9   1 -13   16.17    1.12
  -9   1  13   15.74    1.07
  -7  -1  13   16.20    1.04
   7  -1 -13   17.05    1.06
   7   1 -13   18.87    1.18
  -7   1  13   14.93    1.06
   7   1 -13   16.26    0.98
   5  -1 -13    0.46    0.25
  -5  -1  13    1.29    0.35
   5   1 -13    1.38    0.35
  -5   1  13    0.48    0.23
   5   1 -13    1.14    0.37
   3  -1 -13   23.83    1.33
  -3  -1  13   22.98    1.22
  -3   1  13   22.80    1.31
   3   1 -13   22.20    1.24
  -1  -1  13   21.21    1.14
   1  -1 -13   22.58    1.30
   1   1 -13   22.71    1.29
  -1   1  13   20.65    1.23
  -1  -1 -13   18.58    1.18
   1   1  13   19.27    1.16
  -1   1 -13   16.29    1.13
  -3  -1 -13   52.77    2.37
  -3   1 -13   55.79    2.42
   3   1  13   59.28    2.36
   5  -1  13   10.93    0.75
  -5  -1 -13   10.41    0.93
   5   1  13   10.11    0.85
  -5   1 -13   11.12    0.96
   7  -1  13    4.74    0.50
  -7  -1 -13    4.50    0.64
  -7   1 -13    3.93    0.61
   7   1  13    5.00    0.60
  -9  -1 -13    0.75    0.36
   9  -1  13    0.73    0.25
   9   1  13    0.69    0.28
  -9   1 -13    0.93    0.39
 -11  -1 -13    1.47    0.46
  11   1  13    1.55    0.43
 -11   1 -13    1.56    0.50
 -13  -1 -13    3.57    0.74
 -13   1 -13    3.66    0.76
  13   1  13    3.05    0.51
 -15  -1 -13    0.09    0.24
 -15   1 -13    0.07    0.26
  15   1  13    0.18    0.27
 -17  -1 -13    4.89    0.77
 -17   1 -13    4.87    0.93
  17   1  13    4.69    0.70
 -19  -1 -13    0.46    0.34
 -19   1 -13    0.94    0.45
 -21   1 -13    2.32    0.67
  30   2 -13   16.31    1.59
  28  -2 -13   16.17    1.41
  28   2 -13   13.99    1.43
  26  -2 -13   21.08    1.61
 -26   2  13   20.08    1.47
  26   2 -13   20.23    1.68
  24  -2 -13   12.04    1.21
  24   2 -13   14.28    1.35
 -24   2  13   12.53    1.13
  22  -2 -13    4.68    0.73
  22  -2 -13    5.98    0.83
 -22   2  13    6.31    0.76
 -22   2  13    5.07    0.69
  22   2 -13    5.09    0.81
  20  -2 -13    0.73    0.34
  20  -2 -13    0.75    0.29
 -20   2  13    0.51    0.25
 -20   2  13    0.45    0.29
  20   2 -13    1.95    0.59
  18  -2 -13   -0.06    0.15
  18   2 -13    0.23    0.29
 -18   2  13    0.16    0.23
  16  -2 -13   22.58    1.31
 -16   2  13   22.15    1.41
  16   2 -13   25.39    1.60
  14  -2 -13    0.73    0.30
  14   2 -13    0.31    0.27
 -14   2  13    0.04    0.18
  12  -2 -13   28.82    1.50
 -12   2  13   29.43    1.61
  12   2 -13   31.26    1.69
  12   2 -13   28.19    1.66
  10  -2 -13   48.40    2.16
  10   2 -13   50.92    2.29
 -10   2  13   50.64    2.25
  10   2 -13   55.25    1.98
   8  -2 -13   51.55    2.23
   8   2 -13   51.92    2.01
   8   2 -13   56.40    2.32
  -8   2  13   50.20    2.22
   6  -2 -13   54.66    2.37
  -6  -2  13   60.66    2.34
   6   2 -13   59.50    2.40
  -6   2  13   58.87    2.47
   4  -2 -13   21.14    1.28
  -4  -2  13   22.02    1.19
   4   2 -13   20.87    1.21
  -4   2  13   23.41    1.36
   4   2 -13   22.72    1.27
   2  -2 -13   31.68    1.68
   2   2 -13   34.33    1.60
   2   2 -13   34.02    1.66
  -2   2  13   33.24    1.73
   0  -2 -13   48.76    2.22
   0  -2  13   49.72    1.92
   0   2 -13   47.79    2.18
   0   2  13   55.37    2.30
  -2  -2 -13   25.89    1.52
   2  -2  13   24.21    1.16
  -2   2 -13   27.39    1.54
   2   2  13   27.11    1.51
  -4  -2 -13   66.74    2.76
   4  -2  13   66.09    2.33
   4   2  13   66.07    2.72
  -4   2 -13   64.64    2.77
  -6  -2 -13    3.23    0.63
  -6   2 -13    2.81    0.63
   6   2  13    3.09    0.61
  -8  -2 -13    6.67    0.77
  -8   2 -13    8.21    0.89
   8   2  13    7.74    0.81
 -10  -2 -13    0.16    0.25
  10   2  13    1.00    0.39
 -10   2 -13    0.22    0.27
 -12  -2 -13    2.61    0.61
  12   2  13    3.68    0.58
 -12   2 -13    2.30    0.62
 -14  -2 -13   14.70    1.21
  14   2  13   15.00    1.22
 -14   2 -13   16.32    1.37
 -16  -2 -13   10.66    1.03
 -16   2 -13    9.82    1.11
  16   2  13    7.79    0.90
 -18  -2 -13    1.74    0.55
  18   2  13    1.13    0.47
 -18   2 -13    2.47    0.70
  20   2  13    2.16    0.62
 -20   2 -13    1.71    0.67
  27   3 -13    0.93    0.53
  25   3 -13    1.57    0.62
  23  -3 -13    5.91    0.71
 -23   3  13    4.94    0.66
  23   3 -13    3.84    0.86
  21  -3 -13   20.22    1.34
  21   3 -13   19.92    1.57
 -21   3  13   19.34    1.35
 -21   3  13   21.13    1.37
  19  -3 -13   13.78    1.06
 -19   3  13   12.78    1.07
  19   3 -13   13.18    1.23
 -19   3  13   13.54    1.06
  17  -3 -13    5.31    0.66
  17   3 -13    4.23    0.70
 -17   3  13    5.32    0.67
  15  -3 -13    0.25    0.27
 -15   3  13    0.40    0.27
  15   3 -13    0.46    0.33
  13  -3 -13    3.44    0.54
  13   3 -13    1.83    0.52
 -13   3  13    3.10    0.63
  11  -3 -13   17.30    1.21
 -11   3  13   19.71    1.31
  11   3 -13   19.82    1.33
   9  -3 -13   -0.11    0.17
   9   3 -13    0.15    0.25
   9   3 -13   -0.11    0.13
  -9   3  13    0.15    0.21
   7  -3 -13    0.32    0.23
   7   3 -13    0.05    0.20
   7   3 -13    0.13    0.18
  -7   3  13    0.19    0.21
   5  -3 -13   11.38    0.97
   5   3 -13   10.15    0.82
  -5   3  13    8.60    0.85
  -3  -3  13   15.60    0.96
   3  -3 -13   15.15    1.14
   3   3 -13   17.98    1.14
   3   3 -13   16.90    1.05
  -3   3  13   15.44    1.16
   1  -3 -13   15.61    1.17
  -1  -3  13   18.20    1.00
  -1   3  13   19.96    1.32
   1   3 -13   18.17    1.21
  -1  -3 -13   11.23    0.98
   1   3  13   12.67    1.06
  -1   3 -13   15.19    1.10
  -3  -3 -13    9.40    0.90
  -3   3 -13   10.82    0.97
   3   3  13    9.60    0.93
  -5  -3 -13    1.99    0.52
  -5   3 -13    1.35    0.45
   5   3  13    0.84    0.39
  -7  -3 -13    7.44    0.83
   7   3  13   10.41    0.98
  -7   3 -13    6.96    0.84
  -9  -3 -13    0.64    0.35
  -9   3 -13    0.84    0.40
   9   3  13    1.10    0.42
 -11  -3 -13    9.68    0.98
  11   3  13   11.02    1.06
 -11   3 -13   10.02    1.09
 -13  -3 -13    3.73    0.75
 -13   3 -13    3.00    0.72
 -15  -3 -13    8.20    0.93
 -15   3 -13    6.16    0.91
  15   3  13    5.22    0.79
  17   3  13    3.90    0.84
 -17   3 -13    4.41    0.92
  19   3  13    2.87    0.73
 -19   3 -13    2.73    0.82
  24  -4 -13    0.24    0.30
  24   4 -13    2.12    0.63
 -24   4  13    0.91    0.40
  22  -4 -13   -0.04    0.23
 -22   4  13   -0.03    0.22
  22   4 -13    0.31    0.35
  20  -4 -13    0.07    0.26
  20   4 -13    1.20    0.47
 -20   4  13    0.50    0.33
  18  -4 -13   -0.24    0.15
 -18   4  13    0.12    0.28
  18   4 -13   -0.11    0.23
 -18   4  13   -0.11    0.23
  16  -4 -13    0.12    0.26
 -16   4  13   -0.05    0.21
 -16   4  13   -0.17    0.16
  16   4 -13    0.09    0.24
  14  -4 -13    0.73    0.34
  14   4 -13    0.96    0.42
 -14   4  13    0.79    0.36
  12  -4 -13    4.60    0.69
 -12   4  13    3.70    0.59
  12   4 -13    5.04    0.72
  10  -4 -13    0.12    0.25
 -10   4  13   -0.06    0.16
  10   4 -13    0.16    0.21
   8  -4 -13    1.60    0.48
  -8   4  13    2.57    0.59
   8   4 -13    2.44    0.56
   6  -4 -13    4.54    0.66
  -6   4  13    4.05    0.64
   4  -4 -13    0.57    0.31
  -4   4  13    0.83    0.37
   4   4 -13    0.68    0.32
   2  -4 -13    0.01    0.18
  -2   4  13    0.01    0.23
   2   4 -13    0.09    0.19
   0  -4 -13    0.20    0.23
   0   4 -13    0.26    0.26
   0   4  13   -0.02    0.18
  -2  -4 -13    0.58    0.35
   2   4  13    0.53    0.33
  -2   4 -13    0.87    0.39
  -4  -4 -13    0.05    0.24
   4   4  13    0.40    0.30
  -4   4 -13    0.57    0.37
  -6  -4 -13    0.97    0.39
  -6   4 -13    0.76    0.40
   6   4  13    0.18    0.29
  -8  -4 -13    0.12    0.23
  -8   4 -13    0.11    0.28
   8   4  13   -0.12    0.21
 -10  -4 -13    0.31    0.31
  10   4  13    0.16    0.31
 -10   4 -13    0.23    0.27
 -12  -4 -13   -0.02    0.25
  12   4  13    0.02    0.25
 -12   4 -13    0.04    0.28
  14   4  13    0.63    0.38
 -14   4 -13    0.74    0.40
  16   4  13    0.30    0.36
 -16   4 -13    0.26    0.35
  21  -5 -13    5.76    0.84
 -21   5  13    6.07    0.90
  21   5 -13    6.46    0.97
  19  -5 -13    8.28    0.99
 -19   5  13    5.28    0.83
  19   5 -13    7.38    0.98
  17  -5 -13    0.85    0.48
  17   5 -13    1.71    0.59
 -17   5  13    1.64    0.53
  15  -5 -13    0.37    0.30
 -15   5  13   -0.23    0.21
  15   5 -13    1.28    0.48
  13  -5 -13    0.93    0.48
 -13   5  13    1.00    0.41
 -13   5  13    0.22    0.34
  13   5 -13    1.11    0.47
  11  -5 -13    0.35    0.33
 -11   5  13    0.30    0.29
   9  -5 -13    4.53    0.85
  -9   5  13    4.71    0.70
   7  -5 -13    1.33    0.51
  -7   5  13    2.33    0.61
   5  -5 -13    4.94    0.73
  -5   5  13    4.87    0.72
   3  -5 -13    5.44    0.76
  -3   5  13    5.96    0.81
   3   5 -13    7.85    0.83
   1  -5 -13    6.84    0.87
  -1   5  13    7.47    0.91
   1   5 -13    6.33    0.77
  -1  -5 -13    5.06    0.75
  -1   5 -13    5.82    0.77
   1   5  13    4.41    0.73
  -3  -5 -13    0.74    0.34
  -3   5 -13    0.66    0.36
   3   5  13    1.26    0.50
  -5  -5 -13    2.87    0.67
  -5   5 -13    3.13    0.73
   5   5  13    3.69    0.80
  -7  -5 -13   -0.17    0.25
   7   5  13   -0.02    0.28
  -7   5 -13   -0.08    0.23
  -9  -5 -13    0.18    0.22
   9   5  13   -0.05    0.24
  -9   5 -13    0.44    0.40
 -11   5 -13    2.22    0.71
  11   5  13    2.42    0.72
  14  -6 -13   11.51    1.22
 -14   6  13   10.50    1.17
  12  -6 -13   11.31    1.17
 -12   6  13    9.71    1.13
  10  -6 -13   17.03    1.46
 -10   6  13   17.23    1.47
   8  -6 -13   15.86    1.37
  -8   6  13   12.17    1.25
  -8   6  13   14.69    1.30
   6  -6 -13   11.93    1.22
  -6   6  13   12.28    1.18
   4  -6 -13    8.90    1.03
  -4   6  13    8.94    1.01
   2  -6 -13    2.09    0.61
  -2   6  13    3.24    0.75
   0  -6 -13    1.31    0.49
   0   6 -13    0.67    0.39
   0   6  13    1.64    0.52
  -2  -6 -13    6.10    0.82
  -2   6 -13    6.51    0.84
   2   6  13    5.35    0.86
  -4  -6 -13    5.99    0.85
   4   6  13    8.14    1.06
  -4   6 -13    8.07    0.98
  30   0 -14    6.71    1.03
  28   0 -14    5.33    0.89
  26   0 -14    6.09    0.91
  24   0 -14    3.49    0.80
  22   0 -14   34.26    2.07
  20   0 -14   36.26    2.07
 -20   0  14   34.86    1.97
  18   0 -14   24.41    1.62
 -18   0  14   23.89    1.55
  16   0 -14    4.97    0.70
 -16   0  14    3.69    0.59
  16   0 -14    4.61    0.48
  14   0 -14    1.92    0.39
 -14   0  14    2.19    0.54
  14   0 -14    0.95    0.38
 -12   0  14    3.26    0.51
  12   0 -14    2.40    0.57
  10   0 -14   20.96    1.39
  10   0 -14   21.60    1.19
 -10   0  14   21.00    1.30
  -8   0  14   32.59    1.67
   8   0 -14   33.97    1.59
   6   0 -14   17.59    1.09
  -6   0  14   17.78    1.13
   4   0 -14   34.03    1.67
  -4   0  14   33.37    1.63
  -2   0  14   14.93    0.99
   2   0 -14   15.00    1.06
   0   0  14    3.10    0.46
   0   0 -14    3.62    0.54
   2   0  14   26.79    1.40
  -2   0 -14   26.35    1.52
   4   0  14   20.11    1.18
  -4   0 -14   22.71    1.41
   6   0  14   36.98    1.75
  -6   0 -14   39.33    1.99
  -8   0 -14   37.93    2.03
   8   0  14   38.82    1.79
 -10   0 -14   56.24    2.65
 -12   0 -14   28.94    1.83
 -14   0 -14    2.30    0.62
 -16   0 -14    2.21    0.61
 -18   0 -14    0.25    0.35
 -20   0 -14    0.41    0.40
  29  -1 -14    3.37    0.84
 -29   1  14    4.09    0.85
  29   1 -14    3.06    0.83
  27  -1 -14    1.05    0.48
 -27   1  14    0.89    0.45
  27   1 -14    0.79    0.48
  25  -1 -14   -0.17    0.22
  25   1 -14    0.09    0.26
 -25   1  14    0.01    0.23
  23  -1 -14    0.48    0.38
  23   1 -14    0.21    0.31
 -23   1  14    0.43    0.27
  21  -1 -14    1.36    0.52
  21   1 -14    1.40    0.51
 -21   1  14    2.33    0.61
  19  -1 -14    3.22    0.70
 -19   1  14    2.33    0.57
  19   1 -14    3.31    0.72
  17  -1 -14    0.27    0.29
  17   1 -14   -0.02    0.23
 -17   1  14    0.12    0.23
  15  -1 -14   10.90    1.04
  15  -1 -14   10.85    0.80
 -15   1  14    9.82    0.92
  15   1 -14    9.58    0.96
  13  -1 -14    0.02    0.16
  13  -1 -14    0.06    0.22
 -13  -1  14    0.06    0.20
  13   1 -14    0.23    0.25
  13   1 -14    0.20    0.13
 -13   1  14    0.31    0.21
 -11  -1  14   15.88    1.14
  11  -1 -14   15.79    1.04
  11   1 -14   17.03    0.98
  11   1 -14   16.99    1.21
 -11   1  14   16.76    1.16
  -9  -1  14   27.79    1.53
   9  -1 -14   30.14    1.50
  -9   1  14   30.01    1.63
   9   1 -14   29.89    1.65
   7  -1 -14    3.05    0.48
  -7  -1  14    3.83    0.52
  -7   1  14    3.02    0.48
   7   1 -14    3.75    0.48
   7   1 -14    3.31    0.52
  -5  -1  14    1.42    0.37
   5  -1 -14    1.30    0.38
  -5   1  14    1.46    0.39
   5   1 -14    1.19    0.39
   5   1 -14    1.54    0.39
  -3  -1  14    2.14    0.45
   3  -1 -14    2.22    0.51
  -3   1  14    1.69    0.44
   3   1 -14    2.37    0.51
   1  -1 -14    1.11    0.36
  -1  -1  14    1.40    0.34
   1   1 -14    1.36    0.42
  -1   1  14    1.37    0.39
  -1  -1 -14   13.64    1.05
   1  -1  14   15.28    0.99
  -1   1 -14   16.84    1.15
   1   1  14   12.78    0.98
  -3  -1 -14    0.15    0.21
   3   1  14    0.15    0.22
  -3   1 -14   -0.16    0.15
  -5  -1 -14    9.35    0.91
   5  -1  14    7.96    0.66
  -5   1 -14    6.39    0.79
   5   1  14    6.60    0.71
  -7  -1 -14    1.84    0.50
   7  -1  14    2.53    0.41
   7   1  14    1.82    0.47
  -7   1 -14    2.02    0.54
  -9  -1 -14   16.03    1.26
   9   1  14   15.56    1.12
  -9   1 -14   15.82    1.27
 -11  -1 -14   27.92    1.76
 -11   1 -14   28.56    1.81
  11   1  14   30.39    1.67
 -13  -1 -14    7.87    0.91
  13   1  14    8.23    0.85
 -13   1 -14    8.85    1.00
 -15  -1 -14    2.33    0.58
 -15   1 -14    1.12    0.48
  15   1  14    1.67    0.46
 -17  -1 -14    1.96    0.59
  17   1  14    3.04    0.66
 -17   1 -14    3.54    0.80
 -19  -1 -14    0.42    0.41
 -19   1 -14    0.43    0.34
  28  -2 -14    0.41    0.39
  28   2 -14    0.17    0.43
 -28   2  14    0.03    0.34
  26  -2 -14    0.28    0.36
 -26   2  14    0.94    0.43
  26   2 -14   -0.02    0.29
  24  -2 -14   -0.07    0.23
  24   2 -14    0.24    0.32
 -24   2  14    0.11    0.21
  22  -2 -14   -0.08    0.17
  22  -2 -14   -0.15    0.21
  22   2 -14   -0.16    0.24
 -22   2  14   -0.12    0.21
  20  -2 -14    2.75    0.56
  20  -2 -14    2.86    0.68
 -20   2  14    1.52    0.46
 -20   2  14    1.66    0.42
  20   2 -14    2.29    0.63
  18  -2 -14    6.69    0.71
 -18   2  14    7.21    0.81
  18   2 -14    6.93    0.87
  16  -2 -14    4.31    0.56
  16   2 -14    5.27    0.74
 -16   2  14    3.40    0.68
  14  -2 -14   18.63    1.19
 -14   2  14   17.38    1.24
  14   2 -14   17.51    1.30
  12  -2 -14    1.42    0.41
  12   2 -14    0.88    0.37
 -12   2  14    0.67    0.32
  10  -2 -14   14.81    1.08
 -10   2  14   15.40    1.12
  10   2 -14   16.29    1.19
  10   2 -14   17.94    1.00
  -8  -2  14    0.12    0.19
   8  -2 -14    0.21    0.21
  -8   2  14   -0.12    0.15
   8   2 -14   -0.12    0.13
   6  -2 -14    1.50    0.42
  -6  -2  14    2.52    0.49
  -6   2  14    2.77    0.58
   6   2 -14    2.95    0.48
   6   2 -14    2.82    0.53
   4  -2 -14    1.28    0.39
  -4  -2  14    1.71    0.41
   4   2 -14    1.73    0.43
  -4   2  14    2.33    0.53
   4   2 -14    1.45    0.41
   2  -2 -14    4.11    0.59
   2   2 -14    4.17    0.58
  -2   2  14    3.43    0.53
   0  -2  14    7.52    0.63
   0  -2 -14    7.12    0.77
   0   2 -14    8.42    0.80
   0   2  14    6.96    0.75
  -2  -2 -14    0.06    0.22
   2  -2  14    0.69    0.24
  -2   2 -14    0.31    0.27
   2   2  14    0.74    0.34
  -4  -2 -14    3.43    0.67
  -4   2 -14    1.98    0.53
   4   2  14    3.42    0.56
  -6  -2 -14    0.56    0.32
  -6   2 -14    0.22    0.30
   6   2  14    0.61    0.32
  -8  -2 -14    0.76    0.37
  -8   2 -14    1.33    0.49
   8   2  14    1.59    0.46
 -10  -2 -14    0.05    0.22
  10   2  14   -0.14    0.13
 -10   2 -14    0.19    0.27
 -12  -2 -14    0.12    0.23
  12   2  14    0.29    0.26
 -12   2 -14    0.47    0.38
 -14  -2 -14    0.10    0.31
 -14   2 -14    0.34    0.35
  14   2  14    0.25    0.27
 -16  -2 -14    1.45    0.51
 -16   2 -14    0.39    0.38
  16   2  14    1.47    0.51
 -18  -2 -14   -0.10    0.23
 -18   2 -14   -0.23    0.27
  18   2  14    0.06    0.29
  27   3 -14    0.09    0.37
  25  -3 -14    0.47    0.39
  25   3 -14    0.66    0.51
  23  -3 -14    0.74    0.35
  23   3 -14    0.86    0.45
 -23   3  14    0.52    0.30
 -23   3  14    0.30    0.27
  21  -3 -14    0.54    0.30
 -21   3  14    0.19    0.19
  21   3 -14    0.41    0.33
 -21   3  14    0.08    0.22
  19  -3 -14    0.32    0.24
 -19   3  14    0.44    0.31
 -19   3  14    0.47    0.27
  19   3 -14    1.64    0.59
  17  -3 -14    0.14    0.23
 -17   3  14    0.25    0.24
  17   3 -14    0.57    0.37
  15  -3 -14   11.99    1.01
  15   3 -14   10.64    1.06
 -15   3  14    8.65    0.87
  13  -3 -14   27.00    1.58
  13   3 -14   26.94    1.69
 -13   3  14   26.66    1.59
  11  -3 -14    1.95    0.51
  11   3 -14    1.26    0.44
 -11   3  14    1.17    0.42
   9  -3 -14    3.50    0.55
   9   3 -14    2.38    0.54
   9   3 -14    4.22    0.56
  -9   3  14    2.40    0.57
   7  -3 -14   11.59    1.00
   7   3 -14   11.06    0.93
  -7   3  14   11.05    0.98
   5  -3 -14   15.58    1.18
   5   3 -14   17.78    1.13
  -5   3  14   15.08    1.17
   5   3 -14   16.65    1.10
  -3  -3  14   19.55    1.09
   3  -3 -14   17.89    1.26
   3   3 -14   14.80    1.04
  -3   3  14   16.38    1.24
   3   3 -14   16.74    1.16
   1  -3 -14    9.00    0.88
   1   3 -14    7.67    0.82
  -1   3  14    6.82    0.79
  -1  -3 -14    2.02    0.50
   1   3  14    1.90    0.53
  -1   3 -14    0.76    0.34
  -3  -3 -14    0.09    0.20
  -3   3 -14    0.50    0.31
   3   3  14    0.04    0.20
  -5  -3 -14    0.11    0.22
   5   3  14    0.13    0.26
  -5   3 -14    0.08    0.26
  -7  -3 -14    8.29    0.90
  -7   3 -14    8.75    0.96
   7   3  14    7.77    0.89
  -9  -3 -14   16.48    1.29
   9   3  14   15.20    1.27
  -9   3 -14   17.25    1.38
 -11  -3 -14    6.78    0.84
 -11   3 -14    6.49    0.90
  11   3  14    5.28    0.77
 -13  -3 -14    0.51    0.36
 -13   3 -14    0.15    0.35
  13   3  14    0.38    0.30
 -15  -3 -14    0.48    0.36
  15   3  14    0.00    0.25
 -15   3 -14   -0.20    0.25
  17   3  14    0.21    0.39
 -17   3 -14    0.69    0.45
  24  -4 -14   11.57    1.09
  24   4 -14    9.33    1.19
 -24   4  14   10.04    1.05
  22  -4 -14   16.14    1.33
  22   4 -14   20.77    1.68
 -22   4  14   17.98    1.42
  20  -4 -14    8.25    0.95
 -20   4  14    7.89    0.91
  20   4 -14   12.69    1.26
  18  -4 -14   24.76    1.62
 -18   4  14   23.24    1.61
 -18   4  14   25.73    1.63
  18   4 -14   29.00    1.90
 -16   4  14   12.85    1.09
 -16   4  14   12.91    1.15
  16   4 -14   11.18    1.15
  14  -4 -14    5.42    0.75
  14   4 -14    5.56    0.81
 -14   4  14    5.85    0.74
  12  -4 -14    9.47    0.98
  12   4 -14    9.63    1.00
 -12   4  14    9.55    0.96
  10  -4 -14   44.63    2.30
 -10   4  14   48.98    2.37
  10   4 -14   47.66    2.31
   8  -4 -14   21.93    1.48
  -8   4  14   19.58    1.41
   8   4 -14   22.50    1.41
   6  -4 -14   31.78    1.83
  -6   4  14   30.99    1.86
   4  -4 -14    3.21    0.68
   4   4 -14    6.65    0.73
  -4   4  14    4.61    0.70
   2  -4 -14    0.29    0.28
  -2   4  14    0.45    0.31
   2   4 -14    0.07    0.21
   0  -4 -14   -0.07    0.21
   0   4 -14    0.04    0.27
   0   4  14   -0.07    0.22
  -2  -4 -14   11.45    1.07
   2   4  14   10.47    1.06
  -2   4 -14   13.58    1.15
  -4  -4 -14   18.92    1.40
   4   4  14   17.30    1.40
  -4   4 -14   18.40    1.39
  -6  -4 -14   12.85    1.14
  -6   4 -14   11.13    1.11
   6   4  14   13.21    1.23
  -8  -4 -14    4.67    0.70
  -8   4 -14    2.78    0.71
   8   4  14    3.14    0.74
 -10  -4 -14   17.23    1.37
 -10   4 -14   16.80    1.45
  10   4  14   18.16    1.49
 -12  -4 -14    3.05    0.67
  12   4  14    3.91    0.86
 -12   4 -14    4.89    0.96
  14   4  14    8.26    1.15
 -14   4 -14    4.30    0.94
  19  -5 -14    2.29    0.64
 -19   5  14    2.61    0.67
  19   5 -14    1.68    0.59
  17  -5 -14   -0.05    0.25
  17   5 -14    0.21    0.31
 -17   5  14   -0.09    0.22
  15  -5 -14    7.49    0.94
  15   5 -14    5.85    0.84
 -15   5  14    4.88    0.92
  13  -5 -14    6.75    0.89
 -13   5  14    6.56    0.82
  13   5 -14    8.44    0.97
 -13   5  14    6.28    0.88
  11  -5 -14    8.44    0.98
 -11   5  14    8.48    0.94
   9  -5 -14    3.02    0.72
  -9   5  14    4.48    0.70
   7  -5 -14    2.75    0.70
  -7   5  14    4.04    0.81
   5  -5 -14    2.25    0.60
  -5   5  14    1.39    0.49
   3  -5 -14    1.66    0.55
  -3   5  14    1.91    0.60
   3   5 -14    1.12    0.40
   1  -5 -14   -0.07    0.21
  -1   5  14    0.10    0.25
   1   5 -14    0.11    0.25
  -1  -5 -14    0.52    0.35
  -1   5 -14    0.48    0.33
   1   5  14    0.05    0.24
  -3  -5 -14    0.46    0.34
   3   5  14    0.04    0.27
  -3   5 -14    0.14    0.30
  -5  -5 -14    2.73    0.67
  -5   5 -14    4.53    0.93
   5   5  14    2.33    0.65
  -7  -5 -14    2.66    0.69
   7   5  14    2.69    0.71
  -7   5 -14    4.24    0.89
  -9  -5 -14    2.60    0.68
  -9   5 -14    2.94    0.76
   9   5  14    1.97    0.64
  12  -6 -14    0.34    0.35
 -12   6  14   -0.14    0.28
  10  -6 -14    0.03    0.27
 -10   6  14    0.09    0.35
   8  -6 -14   -0.27    0.21
  -8   6  14    0.41    0.31
   6  -6 -14    1.01    0.45
  -6   6  14    0.49    0.39
   4  -6 -14    1.02    0.49
  -4   6  14    0.44    0.36
   2  -6 -14    0.23    0.30
  -2   6  14    0.82    0.48
   0  -6 -14    0.23    0.30
   0   6  14    0.24    0.29
   0   6 -14    0.00    0.31
  -2  -6 -14    0.18    0.27
  -2   6 -14   -0.03    0.32
   2   6  14   -0.05    0.32
  30   0 -15   -0.25    0.35
  28   0 -15    0.14    0.33
 -26   0  15    0.09    0.27
  26   0 -15    0.62    0.37
 -24   0  15   -0.11    0.20
  24   0 -15   -0.05    0.25
 -22   0  15   -0.14    0.23
  22   0 -15    0.11    0.28
  20   0 -15    0.26    0.27
 -20   0  15   -0.12    0.23
 -18   0  15    0.00    0.20
  18   0 -15    0.04    0.25
  16   0 -15   -0.12    0.12
  16   0 -15    0.11    0.25
 -16   0  15   -0.08    0.16
 -14   0  15    0.05    0.15
  14   0 -15    0.09    0.20
 -12   0  15    0.08    0.20
  12   0 -15   -0.04    0.20
  12   0 -15   -0.05    0.12
  10   0 -15    0.12    0.22
 -10   0  15   -0.04    0.13
  10   0 -15   -0.10    0.12
   8   0 -15   -0.11    0.14
  -8   0  15   -0.04    0.10
   6   0 -15   -0.07    0.16
  -6   0  15    0.00    0.15
   4   0 -15    0.04    0.16
  -4   0  15   -0.15    0.12
   2   0 -15   -0.06    0.19
  -2   0  15    0.05    0.17
   0   0  15   -0.09    0.16
   0   0 -15   -0.02    0.19
   2   0  15   -0.03    0.15
  -2   0 -15    0.41    0.29
  -4   0 -15    0.04    0.22
   4   0  15   -0.17    0.12
  -6   0 -15    0.10    0.22
   6   0  15    0.19    0.19
   8   0  15    0.07    0.16
  -8   0 -15    0.18    0.25
 -10   0 -15   -0.01    0.20
 -12   0 -15   -0.10    0.21
 -14   0 -15    0.12    0.30
 -16   0 -15    0.49    0.44
 -18   0 -15    0.47    0.38
  29  -1 -15   -0.07    0.31
  29   1 -15    0.14    0.33
 -29   1  15    0.18    0.29
  27  -1 -15   -0.14    0.33
  27   1 -15    0.29    0.38
 -27   1  15    0.02    0.23
  25  -1 -15    2.47    0.68
 -25   1  15    2.63    0.66
  25   1 -15    2.76    0.75
  23  -1 -15    4.53    0.91
  23   1 -15    4.84    0.95
 -23   1  15    2.81    0.68
  21  -1 -15    3.22    0.74
  21   1 -15    2.07    0.61
 -21   1  15    1.44    0.49
  19  -1 -15    7.57    0.92
 -19   1  15    6.76    0.83
  19   1 -15    7.52    0.93
  17  -1 -15   -0.04    0.23
  17   1 -15    0.00    0.23
 -17   1  15   -0.03    0.17
  15  -1 -15    5.50    0.77
 -15  -1  15    5.92    0.74
  15  -1 -15    6.13    0.63
 -15   1  15    5.88    0.74
  15   1 -15    6.87    0.82
  13  -1 -15    0.09    0.20
 -13  -1  15    0.58    0.29
  13   1 -15    0.19    0.23
 -13   1  15    0.69    0.33
  13   1 -15    0.07    0.16
  11  -1 -15    0.83    0.31
 -11  -1  15    0.34    0.25
  11   1 -15    1.03    0.40
 -11   1  15    0.69    0.32
   9  -1 -15    0.12    0.19
  -9  -1  15   -0.07    0.15
   9   1 -15    0.13    0.22
  -9   1  15    0.12    0.20
   9   1 -15    0.19    0.20
  -7  -1  15    0.16    0.19
   7  -1 -15   -0.13    0.15
   7   1 -15   -0.15    0.14
   7   1 -15    0.19    0.22
  -7   1  15    0.02    0.14
  -5  -1  15    1.03    0.34
   5  -1 -15    0.94    0.35
   5   1 -15    1.23    0.36
  -5   1  15    0.83    0.34
   3  -1 -15   37.05    1.87
  -3  -1  15   38.24    1.76
  -3   1  15   37.66    1.87
   3   1 -15   36.86    1.81
  -1  -1  15   45.96    1.94
   1  -1 -15   43.67    2.12
   1   1 -15   45.57    2.11
  -1   1  15   46.82    2.12
   1  -1  15   22.75    1.24
  -1  -1 -15   20.42    1.36
  -1   1 -15   20.74    1.37
   1   1  15   20.60    1.30
  -3  -1 -15    4.38    0.64
  -3   1 -15    4.42    0.65
   3   1  15    4.78    0.62
  -5  -1 -15    8.86    0.91
   5  -1  15    8.31    0.89
  -5   1 -15    8.29    0.90
   5   1  15    8.23    0.81
   7  -1  15    0.47    0.22
  -7  -1 -15    0.17    0.27
  -7   1 -15    0.28    0.30
   7   1  15    0.62    0.30
  -9  -1 -15    5.92    0.79
   9   1  15    5.41    0.68
  -9   1 -15    5.11    0.76
 -11  -1 -15    6.35    0.86
  11   1  15    5.74    0.71
 -11   1 -15    5.76    0.83
 -13  -1 -15    9.88    1.05
 -13   1 -15    7.48    0.97
  13   1  15    9.32    0.93
 -15  -1 -15    2.10    0.66
 -15   1 -15    1.65    0.59
  15   1  15    2.20    0.56
 -17  -1 -15    2.93    0.75
 -17   1 -15    2.19    0.68
 -19  -1 -15    2.90    0.77
 -19   1 -15    1.74    0.56
  28  -2 -15   15.37    1.47
 -28   2  15   14.62    1.31
  28   2 -15   16.92    1.61
  26  -2 -15    3.38    0.84
 -26   2  15    3.66    0.79
  26   2 -15    3.08    0.81
  24  -2 -15    7.87    1.01
  24   2 -15    7.94    1.05
 -24   2  15    7.28    0.89
  22  -2 -15   14.86    1.36
  22  -2 -15   16.55    1.12
  22   2 -15   16.00    1.43
 -22   2  15   14.54    1.25
  20  -2 -15   10.92    0.91
 -20   2  15   12.27    1.11
  20   2 -15    9.98    1.09
  18  -2 -15   18.08    1.21
 -18   2  15   17.91    1.34
  18   2 -15   22.00    1.56
  16  -2 -15   17.48    1.17
 -16   2  15   16.72    1.27
  16   2 -15   16.53    1.32
  14  -2 -15    6.22    0.71
 -14   2  15    4.73    0.67
  14   2 -15    4.63    0.71
  12  -2 -15    0.10    0.21
  12   2 -15    0.05    0.23
 -12   2  15    0.08    0.20
 -10  -2  15    6.43    0.73
  10  -2 -15    7.12    0.76
 -10   2  15    6.33    0.73
  10   2 -15    7.29    0.65
  10   2 -15    5.38    0.72
  -8  -2  15    4.85    0.61
   8  -2 -15    5.47    0.67
  -8   2  15    6.90    0.76
   8   2 -15    5.01    0.68
   6  -2 -15    6.57    0.76
  -6  -2  15    6.68    0.68
   6   2 -15    9.49    0.85
   6   2 -15    6.21    0.67
  -6   2  15    5.65    0.71
  -4  -2  15   28.56    1.46
   4  -2 -15   28.30    1.61
   4   2 -15   27.80    1.53
   4   2 -15   30.37    1.56
  -4   2  15   23.87    1.52
   2  -2 -15   37.48    1.95
  -2   2  15   37.29    1.93
   2   2 -15   39.01    1.91
   0  -2  15   56.89    2.23
   0  -2 -15   58.17    2.59
   0   2  15   60.31    2.60
   0   2 -15   57.24    2.53
   2  -2  15   27.76    1.34
  -2  -2 -15   27.90    1.67
  -2   2 -15   26.15    1.60
   2   2  15   26.98    1.60
  -4  -2 -15    4.16    0.64
   4   2  15    4.74    0.66
  -4   2 -15    4.14    0.66
  -6  -2 -15    7.28    0.85
  -6   2 -15    6.78    0.84
   6   2  15    6.67    0.79
  -8  -2 -15    1.34    0.47
   8   2  15    0.84    0.35
  -8   2 -15    1.23    0.49
 -10  -2 -15   10.38    1.05
 -10   2 -15   10.88    1.13
  10   2  15   11.43    1.06
 -12  -2 -15    8.36    0.93
  12   2  15    7.56    0.88
 -12   2 -15    4.44    0.92
 -14  -2 -15    4.21    0.85
 -14   2 -15    5.60    1.02
  14   2  15    4.84    0.73
 -16  -2 -15    7.32    0.93
  16   2  15    5.75    0.82
 -16   2 -15    7.01    1.01
 -18  -2 -15    0.26    0.39
  18   2  15    0.67    0.40
 -18   2 -15    0.36    0.41
  27   3 -15   -0.03    0.33
  25  -3 -15    7.54    1.08
  25   3 -15    6.16    0.99
  23  -3 -15    6.13    0.74
  23   3 -15    5.72    1.11
 -23   3  15    4.36    0.65
 -23   3  15    6.17    0.80
  21  -3 -15    5.28    0.69
  21   3 -15    5.95    0.88
 -21   3  15    5.57    0.72
 -21   3  15    3.45    0.73
  19  -3 -15    8.94    0.89
 -19   3  15    8.94    0.94
  19   3 -15    7.73    0.99
  17  -3 -15    3.30    0.66
 -17   3  15    3.15    0.67
  17   3 -15    2.83    0.69
  15  -3 -15    9.20    0.91
  15   3 -15   11.72    1.12
 -15   3  15   10.43    0.98
  13  -3 -15   17.47    1.27
 -13   3  15   17.22    1.30
  13   3 -15   18.93    1.38
  11  -3 -15    1.49    0.46
 -11   3  15    0.80    0.37
  11   3 -15    0.16    0.24
   9  -3 -15    1.92    0.50
   9   3 -15    3.23    0.65
  -9   3  15    2.29    0.59
   7  -3 -15    5.71    0.71
  -7  -3  15    3.56    0.54
  -7   3  15    5.68    0.74
   7   3 -15    4.29    0.62
   5  -3 -15    0.01    0.26
   5   3 -15   -0.01    0.20
  -5   3  15   -0.17    0.17
   5   3 -15    0.30    0.22
   3  -3 -15    0.22    0.24
  -3  -3  15    0.09    0.19
  -3   3  15    0.12    0.25
   3   3 -15   -0.20    0.18
   1  -3 -15    7.54    0.84
  -1   3  15    7.91    0.87
   1   3 -15    7.61    0.83
  -1  -3 -15   13.64    1.15
  -1   3 -15   17.20    1.27
   1   3  15   15.47    1.24
  -3  -3 -15    5.15    0.75
  -3   3 -15    4.33    0.81
   3   3  15    5.53    0.75
  -5  -3 -15    7.92    0.91
  -5   3 -15   10.06    1.03
   5   3  15    6.67    0.85
  -7  -3 -15    2.12    0.58
  -7   3 -15    2.99    0.73
   7   3  15    1.32    0.49
  -9  -3 -15    3.71    0.75
  -9   3 -15    3.54    0.81
   9   3  15    3.00    0.70
 -11  -3 -15    5.96    0.84
 -11   3 -15    6.48    0.93
  11   3  15    7.62    0.94
 -13  -3 -15    1.72    0.56
  13   3  15    0.77    0.41
 -13   3 -15    1.27    0.56
 -15  -3 -15    6.86    0.87
  15   3  15    6.20    0.89
 -15   3 -15    8.02    1.06
  24  -4 -15   -0.03    0.29
 -24   4  15    0.18    0.28
  24   4 -15   -0.25    0.28
  22  -4 -15    0.18    0.28
 -22   4  15    0.25    0.30
  22   4 -15    0.03    0.34
  20  -4 -15    0.21    0.29
 -20   4  15   -0.36    0.19
  20   4 -15    0.46    0.39
  18  -4 -15    0.40    0.33
 -18   4  15    0.37    0.29
  18   4 -15   -0.03    0.26
 -18   4  15    0.06    0.22
  16  -4 -15    0.02    0.26
  16   4 -15    0.37    0.30
 -16   4  15    0.49    0.30
  14  -4 -15    0.00    0.23
  14   4 -15    0.15    0.27
 -14   4  15    0.33    0.26
  12  -4 -15    0.24    0.29
  12   4 -15    0.53    0.37
 -12   4  15   -0.07    0.18
  10  -4 -15    0.06    0.25
  10   4 -15    0.22    0.25
 -10   4  15    0.18    0.26
   8  -4 -15    0.49    0.32
  -8   4  15    1.10    0.41
   6  -4 -15    0.57    0.32
  -6   4  15   -0.17    0.20
   4  -4 -15    2.35    0.60
  -4   4  15    1.92    0.58
   4   4 -15    2.62    0.60
   2  -4 -15    2.55    0.61
  -2   4  15    2.30    0.65
   2   4 -15    1.33    0.44
   0  -4 -15    0.81    0.40
   0   4 -15    0.63    0.38
   0   4  15    0.73    0.41
  -2  -4 -15    2.53    0.65
   2   4  15    3.77    0.80
  -2   4 -15    3.78    0.74
  -4  -4 -15    0.36    0.30
  -4   4 -15    1.14    0.46
   4   4  15    0.65    0.40
  -6  -4 -15    0.85    0.43
  -6   4 -15    1.09    0.45
   6   4  15    1.11    0.49
  -8  -4 -15    0.17    0.27
   8   4  15   -0.10    0.22
  -8   4 -15   -0.17    0.27
 -10  -4 -15    0.22    0.35
 -10   4 -15   -0.15    0.29
  10   4  15    0.49    0.35
 -12  -4 -15    0.97    0.42
 -12   4 -15    0.70    0.48
  12   4  15    0.29    0.34
  19  -5 -15   -0.12    0.29
 -19   5  15    0.25    0.30
  19   5 -15    0.05    0.32
  17  -5 -15    0.00    0.31
  17   5 -15    0.19    0.32
 -17   5  15    0.65    0.42
  15  -5 -15    0.40    0.33
  15   5 -15    1.47    0.55
 -15   5  15    1.02    0.51
  13  -5 -15    1.32    0.50
 -13   5  15    2.84    0.69
  11  -5 -15    1.95    0.61
 -11   5  15    1.25    0.47
   9  -5 -15    6.07    0.85
  -9   5  15    4.87    0.78
   7  -5 -15   -0.17    0.21
  -7   5  15    0.06    0.28
   5  -5 -15    3.66    0.77
  -5   5  15    2.45    0.66
   3  -5 -15    7.05    0.92
  -3   5  15    9.25    1.05
   1  -5 -15   16.26    1.37
   1   5 -15   14.79    1.25
  -1   5  15   15.50    1.38
  -1  -5 -15    7.78    0.95
  -1   5 -15    5.97    0.81
   1   5  15    6.54    0.91
  -3  -5 -15    4.76    0.89
   3   5  15    3.41    0.77
  -3   5 -15    4.47    0.88
  -5  -5 -15    1.34    0.51
   5   5  15    0.55    0.39
  -5   5 -15    0.91    0.46
  -7  -5 -15    0.07    0.28
   7   5  15    0.67    0.39
  -7   5 -15   -0.05    0.32
  -9  -5 -15   -0.07    0.33
   9   5  15    0.11    0.28
   8  -6 -15   15.05    1.42
  -8   6  15   13.71    1.30
   6  -6 -15    6.94    0.97
  -6   6  15    8.02    1.00
   4  -6 -15    9.61    1.13
  -4   6  15    9.45    1.14
   2  -6 -15   11.13    1.17
  -2   6  15    9.45    1.12
 -28   0  16    9.84    1.15
  28   0 -16    8.11    1.11
 -26   0  16   23.36    1.76
  26   0 -16   25.13    1.88
  24   0 -16   23.78    1.79
 -24   0  16   23.01    1.71
 -22   0  16   15.31    1.32
  22   0 -16   14.89    1.36
 -20   0  16   31.11    1.90
  20   0 -16   31.24    2.00
 -18   0  16    0.04    0.23
  18   0 -16    0.57    0.37
  16   0 -16   14.08    0.95
  16   0 -16   14.28    1.25
 -16   0  16   13.14    1.13
  14   0 -16    3.91    0.77
 -14   0  16    4.42    0.66
  12   0 -16   31.15    1.57
  12   0 -16   34.50    1.96
 -12   0  16   31.64    1.78
 -10   0  16    9.28    0.90
  10   0 -16   11.88    0.91
  -8   0  16    6.90    0.75
   8   0 -16    8.34    0.79
   6   0 -16    1.35    0.41
  -6   0  16    1.29    0.42
   4   0 -16    6.41    0.71
  -4   0  16    5.09    0.62
   2   0 -16    7.89    0.81
  -2   0  16    8.89    0.81
   0   0  16   13.40    0.99
   0   0 -16   14.25    1.13
   2   0  16   12.31    0.94
  -2   0 -16   10.85    1.01
   4   0  16   34.36    1.74
  -4   0 -16   36.49    1.98
   6   0  16    1.75    0.44
  -6   0 -16    2.51    0.63
   8   0  16   11.97    0.95
  -8   0 -16   12.48    1.15
 -10   0 -16    5.03    0.78
 -12   0 -16    8.31    0.98
 -14   0 -16    6.55    0.93
 -16   0 -16    8.40    1.07
 -18   0 -16    4.13    0.91
  29  -1 -16    2.06    0.67
  29   1 -16    2.24    0.78
 -29   1  16    3.16    0.76
  27  -1 -16    1.76    0.64
  27   1 -16    1.47    0.59
 -27   1  16    1.96    0.64
  25  -1 -16    1.90    0.62
 -25   1  16    1.88    0.57
  25   1 -16    2.81    0.79
  23  -1 -16    0.97    0.45
 -23   1  16    0.86    0.42
  23   1 -16    1.05    0.51
  21  -1 -16    5.86    0.87
  21   1 -16    7.51    0.97
 -21   1  16    6.97    0.88
  19  -1 -16   -0.15    0.22
 -19  -1  16   -0.11    0.14
 -19   1  16    0.08    0.21
  19   1 -16    0.07    0.22
  17  -1 -16    2.16    0.47
 -17  -1  16    3.75    0.74
  17  -1 -16    1.82    0.56
 -17   1  16    3.00    0.66
  17   1 -16    3.42    0.74
 -15  -1  16    9.26    0.94
  15  -1 -16    9.77    0.85
 -15   1  16    8.91    0.92
  15   1 -16    8.05    0.93
  13  -1 -16   27.56    1.48
 -13  -1  16   27.75    1.63
  13   1 -16   24.27    1.30
  13   1 -16   25.05    1.65
 -13   1  16   25.20    1.58
  11  -1 -16    1.72    0.45
 -11  -1  16    1.86    0.48
  11   1 -16    1.54    0.50
 -11   1  16    2.02    0.52
  -9  -1  16    6.26    0.72
   9  -1 -16    5.37    0.65
   9   1 -16    6.86    0.68
  -9   1  16    6.39    0.74
   9   1 -16    6.23    0.78
   7  -1 -16    0.04    0.19
  -7  -1  16    0.00    0.17
   7   1 -16   -0.15    0.19
   7   1 -16    0.23    0.23
  -7   1  16    0.01    0.16
  -5  -1  16    0.25    0.21
   5  -1 -16    0.19    0.22
   5   1 -16    0.08    0.20
  -5   1  16    0.09    0.20
   3  -1 -16    6.29    0.75
  -3  -1  16    7.65    0.72
  -3   1  16    7.12    0.77
   3   1 -16    6.87    0.75
   1  -1 -16    4.66    0.66
  -1  -1  16    6.13    0.63
   1   1 -16    5.65    0.69
  -1   1  16    6.17    0.72
  -1  -1 -16    0.76    0.36
   1  -1  16    0.30    0.22
   1   1  16    0.63    0.29
  -1   1 -16    0.72    0.33
  -3  -1 -16    8.04    0.87
   3   1  16    8.46    0.85
  -3   1 -16    7.36    0.85
  -5  -1 -16    4.34    0.68
   5   1  16    4.62    0.64
  -5   1 -16    3.22    0.69
  -7  -1 -16   37.44    2.07
  -7   1 -16   30.61    1.91
   7   1  16   35.13    1.85
  -9  -1 -16    5.90    0.82
  -9   1 -16    5.47    0.80
   9   1  16    7.76    0.82
 -11  -1 -16    5.55    0.81
  11   1  16    6.59    0.77
 -11   1 -16    5.72    0.85
 -13  -1 -16    0.06    0.28
 -13   1 -16    1.08    0.51
  13   1  16    0.82    0.39
 -15  -1 -16    0.23    0.30
 -15   1 -16    0.29    0.38
 -17  -1 -16    5.17    1.00
 -17   1 -16    6.32    1.15
  28  -2 -16    0.53    0.42
  28   2 -16    0.08    0.32
 -28   2  16   -0.09    0.24
  26  -2 -16    0.39    0.37
  26   2 -16    0.02    0.30
 -26   2  16   -0.05    0.22
  24  -2 -16    0.46    0.37
 -24   2  16    0.02    0.26
  24   2 -16   -0.13    0.27
  22  -2 -16    1.14    0.47
  22   2 -16    2.11    0.64
 -22   2  16    1.05    0.43
  20  -2 -16   -0.21    0.18
  20   2 -16   -0.10    0.21
 -20   2  16   -0.07    0.23
  18  -2 -16   -0.04    0.16
 -18   2  16    0.16    0.25
  18   2 -16    0.07    0.21
  16  -2 -16   -0.17    0.17
 -16   2  16    0.07    0.23
  16   2 -16   -0.01    0.27
  14  -2 -16    0.48    0.28
 -14   2  16    0.35    0.30
  14   2 -16    0.25    0.32
 -12  -2  16    7.60    0.83
  12  -2 -16    7.38    0.78
 -12   2  16    7.10    0.81
  12   2 -16    6.99    0.84
 -10  -2  16    5.24    0.67
  10  -2 -16    6.05    0.72
 -10   2  16    6.57    0.76
  10   2 -16    5.67    0.60
  10   2 -16    7.08    0.81
   8  -2 -16    0.34    0.28
  -8  -2  16    0.85    0.33
   8   2 -16    1.06    0.39
  -8   2  16    0.67    0.34
  -6  -2  16   10.88    0.89
   6  -2 -16    8.40    0.85
  -6   2  16    8.56    0.89
   6   2 -16    9.65    0.91
   6   2 -16   11.17    0.89
  -4  -2  16    8.62    0.78
   4  -2 -16   10.50    0.96
  -4   2  16    9.43    0.94
   4   2 -16   10.22    0.90
   2  -2 -16    0.62    0.32
  -2   2  16    0.43    0.28
   2   2 -16    0.62    0.30
   0  -2 -16   -0.11    0.18
   0  -2  16    0.22    0.20
   0   2  16    0.15    0.25
   0   2 -16    0.02    0.24
  -2  -2 -16    5.16    0.73
   2   2  16    4.99    0.70
  -2   2 -16    6.87    0.82
  -4  -2 -16    0.12    0.26
   4   2  16    0.03    0.25
  -4   2 -16   -0.09    0.17
  -6  -2 -16    2.50    0.62
  -6   2 -16    0.89    0.43
   6   2  16    1.48    0.48
  -8  -2 -16    1.93    0.56
  -8   2 -16    3.15    0.75
   8   2  16    2.90    0.67
 -10  -2 -16    0.13    0.24
 -10   2 -16    0.06    0.28
  10   2  16   -0.20    0.18
 -12  -2 -16    0.05    0.30
  12   2  16    0.40    0.33
 -12   2 -16    0.10    0.27
 -14  -2 -16   -0.06    0.22
 -14   2 -16    0.01    0.30
  14   2  16    0.55    0.35
 -16  -2 -16   -0.26    0.23
 -16   2 -16   -0.11    0.28
  16   2  16   -0.15    0.21
  25   3 -16   -0.12    0.29
 -25   3  16   -0.17    0.21
  23  -3 -16    0.27    0.27
  23   3 -16   -0.08    0.29
 -23   3  16   -0.05    0.26
 -23   3  16    0.19    0.25
  21  -3 -16    0.27    0.26
 -21   3  16    0.13    0.20
  21   3 -16    0.44    0.35
 -21   3  16    0.02    0.25
  19  -3 -16    0.01    0.23
  19   3 -16    0.00    0.29
 -19   3  16    0.23    0.28
  17  -3 -16    0.21    0.36
 -17   3  16   -0.01    0.18
  17   3 -16    0.11    0.29
  15  -3 -16    0.63    0.31
  15   3 -16    0.74    0.39
 -15   3  16    0.61    0.34
  13  -3 -16    8.57    0.93
  13   3 -16   10.71    1.06
 -13   3  16    9.46    0.99
  11  -3 -16    3.29    0.67
 -11   3  16    3.21    0.69
  11   3 -16    3.07    0.67
   9  -3 -16    4.50    0.67
  -9  -3  16    3.75    0.60
   9   3 -16    3.10    0.67
  -9   3  16    4.09    0.64
   7  -3 -16   11.69    1.08
  -7  -3  16   13.72    1.03
   7   3 -16   13.60    1.08
  -7   3  16   13.14    1.15
   5  -3 -16    2.98    0.64
   5   3 -16    2.18    0.51
   5   3 -16    2.09    0.50
  -5   3  16    2.66    0.63
   3  -3 -16   -0.13    0.17
  -3   3  16   -0.13    0.17
   3   3 -16    0.06    0.26
   1  -3 -16   -0.13    0.17
   1   3 -16    0.39    0.30
  -1   3  16    0.17    0.26
  -1  -3 -16    6.76    0.82
   1   3  16    7.82    0.90
  -1   3 -16    7.71    0.88
  -3  -3 -16   22.01    1.53
  -3   3 -16   19.44    1.49
   3   3  16   19.67    1.47
  -5  -3 -16   17.25    1.38
  -5   3 -16   19.44    1.49
   5   3  16   14.88    1.30
  -7  -3 -16   15.51    1.30
  -7   3 -16   12.38    1.23
   7   3  16   12.47    1.19
  -9  -3 -16    5.67    0.82
  -9   3 -16    4.77    0.95
   9   3  16    4.95    0.77
 -11  -3 -16    1.15    0.49
  11   3  16    0.96    0.46
 -11   3 -16    2.37    0.73
 -13  -3 -16    0.26    0.33
  13   3  16    0.13    0.28
 -13   3 -16   -0.26    0.29
 -15  -3 -16    1.33    0.56
  15   3  16    1.26    0.56
 -15   3 -16    0.73    0.50
  22  -4 -16    7.27    0.91
 -22   4  16    7.60    0.91
  22   4 -16   12.84    1.37
  20  -4 -16   14.00    1.22
  20   4 -16   16.09    1.49
 -20   4  16   13.00    1.21
 -20   4  16   13.76    1.26
  18  -4 -16    6.42    0.86
  18   4 -16    6.89    0.95
 -18   4  16    7.29    0.95
 -18   4  16    6.92    0.86
  16  -4 -16   11.90    1.13
  16   4 -16    9.74    1.11
 -16   4  16   11.43    1.09
  14  -4 -16    4.12    0.81
  14   4 -16    5.05    0.77
 -14   4  16    4.52    0.74
  12  -4 -16    7.83    0.91
 -12   4  16    9.55    1.01
  12   4 -16    7.30    0.89
  10  -4 -16   33.31    1.97
  10   4 -16   34.32    1.96
 -10   4  16   32.12    1.95
   8  -4 -16    6.28    0.84
  -8   4  16    5.27    0.77
   6  -4 -16    6.07    0.81
  -6   4  16    4.72    0.79
   4  -4 -16   18.71    1.45
  -4   4  16   19.24    1.51
   4   4 -16   22.22    1.44
   2  -4 -16   14.55    1.27
   2   4 -16   15.53    1.25
  -2   4  16   16.44    1.37
   0  -4 -16   25.77    1.72
   0   4  16   25.61    1.74
   0   4 -16   21.04    1.53
  -2  -4 -16    3.47    0.76
  -2   4 -16    3.15    0.75
   2   4  16    4.38    0.87
  -4  -4 -16    0.58    0.39
   4   4  16    1.89    0.58
  -4   4 -16    0.29    0.33
  -6  -4 -16    0.23    0.28
  -6   4 -16    0.05    0.27
   6   4  16    0.65    0.39
  -8  -4 -16    1.67    0.55
   8   4  16    1.20    0.51
  -8   4 -16    0.98    0.49
 -10  -4 -16   13.16    1.25
  10   4  16   14.84    1.39
 -10   4 -16   12.98    1.34
  17  -5 -16    4.86    0.95
  17   5 -16    2.91    0.75
 -17   5  16    4.08    0.83
  15  -5 -16    3.76    0.79
  15   5 -16    2.68    0.72
 -15   5  16    2.98    0.73
 -15   5  16    3.19    0.71
  13  -5 -16   10.27    1.13
 -13   5  16    8.21    1.00
  11  -5 -16    6.93    0.95
 -11   5  16    6.02    0.86
   9  -5 -16    7.85    0.98
  -9   5  16    6.45    0.88
   7  -5 -16    1.74    0.81
  -7   5  16    3.86    0.82
   5  -5 -16    2.69    0.71
  -5   5  16    2.16    0.64
   3  -5 -16    1.10    0.47
  -3   5  16    1.68    0.56
   1  -5 -16    4.19    0.83
   1   5 -16    2.74    0.69
  -1   5  16    3.51    0.82
  -1  -5 -16    1.46    0.53
  -1   5 -16    2.11    0.64
   1   5  16    1.45    0.59
  -3  -5 -16    7.76    0.96
   3   5  16    6.68    0.98
  -3   5 -16    7.64    0.99
  -5  -5 -16    1.55    0.53
   5   5  16    2.48    0.71
  -5   5 -16    1.35    0.58
 -28   0  17    0.11    0.31
  28   0 -17    0.18    0.35
 -26   0  17   -0.19    0.25
  26   0 -17    0.56    0.39
  24   0 -17    0.21    0.35
 -24   0  17   -0.11    0.26
 -22   0  17    0.13    0.31
  22   0 -17    0.24    0.34
 -20   0  17   -0.15    0.15
  20   0 -17   -0.08    0.18
 -18   0  17   -0.13    0.18
  18   0 -17    0.02    0.29
 -16   0  17   -0.24    0.16
  16   0 -17    0.06    0.29
  14   0 -17   -0.17    0.21
 -14   0  17    0.06    0.21
  12   0 -17    0.13    0.27
  12   0 -17    0.13    0.20
 -12   0  17    0.16    0.22
  10   0 -17   -0.09    0.16
 -10   0  17   -0.13    0.15
   8   0 -17    0.12    0.20
  -8   0  17   -0.03    0.15
   6   0 -17    0.05    0.16
  -6   0  17   -0.07    0.16
   4   0 -17    0.02    0.21
  -4   0  17   -0.01    0.15
   2   0 -17    0.09    0.24
  -2   0  17    0.05    0.19
   0   0 -17    0.08    0.22
   0   0  17    0.09    0.21
   2   0  17   -0.04    0.14
  -2   0 -17    0.14    0.25
  -4   0 -17   -0.04    0.21
   4   0  17    0.06    0.22
  -6   0 -17   -0.05    0.25
   6   0  17   -0.02    0.19
   8   0  17    0.07    0.21
  -8   0 -17    0.20    0.28
  10   0  17   -0.14    0.20
 -10   0 -17    0.23    0.30
 -12   0 -17    0.24    0.33
 -14   0 -17    0.23    0.33
 -16   0 -17    0.02    0.31
  27  -1 -17    5.68    1.13
  27   1 -17    4.69    1.03
 -27   1  17    4.36    0.90
  25  -1 -17    9.70    1.17
 -25   1  17    9.58    1.09
  25   1 -17    9.20    1.16
  23  -1 -17    6.66    0.97
 -23   1  17    5.47    0.83
  23   1 -17    7.45    1.01
 -21  -1  17    0.76    0.41
  21  -1 -17    0.82    0.45
  21   1 -17    0.52    0.41
 -21   1  17    0.58    0.37
  19  -1 -17    0.85    0.47
 -19  -1  17    0.49    0.37
 -19   1  17    0.23    0.29
  19   1 -17    0.53    0.38
 -17  -1  17    0.66    0.36
  17  -1 -17    0.51    0.28
  17  -1 -17    0.05    0.29
 -17   1  17    0.27    0.29
  17   1 -17    0.88    0.42
  15  -1 -17    2.65    0.54
 -15  -1  17    4.03    0.65
 -15   1  17    3.66    0.62
  15   1 -17    3.59    0.75
  13  -1 -17    2.87    0.57
 -13  -1  17    2.80    0.64
  13   1 -17    1.46    0.40
  13   1 -17    2.92    0.69
 -13   1  17    3.00    0.67
  11  -1 -17    1.27    0.41
 -11  -1  17    1.90    0.51
 -11   1  17    2.45    0.59
  11   1 -17    2.51    0.61
  -9  -1  17    7.73    0.82
   9  -1 -17    5.99    0.71
   9   1 -17    7.83    0.76
   9   1 -17    7.82    0.90
  -9   1  17    7.78    0.84
  -7  -1  17    3.50    0.55
   7  -1 -17    4.29    0.61
   7   1 -17    3.64    0.56
  -7   1  17    2.85    0.61
   5  -1 -17    4.50    0.64
  -5  -1  17    3.31    0.52
  -5   1  17    3.93    0.62
   5   1 -17    4.70    0.62
   3  -1 -17    7.48    0.83
  -3  -1  17    7.95    0.76
   3   1 -17    6.50    0.76
  -3   1  17    7.75    0.82
  -1  -1  17    8.65    0.77
   1  -1 -17    8.27    0.87
  -1   1  17    8.25    0.85
   1   1 -17    6.44    0.77
  -1  -1 -17    1.15    0.43
   1  -1  17    0.37    0.24
  -1   1 -17    0.22    0.25
   1   1  17    0.95    0.36
  -3  -1 -17    2.22    0.56
   3   1  17    2.31    0.57
  -3   1 -17    2.18    0.59
  -5  -1 -17    7.26    0.89
   5   1  17    5.83    0.72
  -5   1 -17    5.44    0.80
  -7  -1 -17    6.94    0.89
  -7   1 -17    6.30    0.86
   7   1  17    6.37    0.76
  -9  -1 -17    3.54    0.79
  -9   1 -17    4.20    0.86
   9   1  17    3.00    0.65
 -11  -1 -17    5.18    0.83
 -11   1 -17    5.02    0.96
  11   1  17    5.59    0.74
 -13  -1 -17   10.23    1.14
  13   1  17   10.65    1.03
 -13   1 -17    9.47    1.16
 -15  -1 -17    7.13    0.99
 -15   1 -17    6.65    0.98
 -26   2  17    7.40    0.96
  26   2 -17    8.35    1.11
  24   2 -17    5.58    0.90
 -24   2  17    4.63    0.76
  22   2 -17   11.04    1.24
 -22   2  17   11.58    1.14
  20  -2 -17    8.69    0.87
  20   2 -17    8.37    1.07
 -20   2  17    9.37    1.01
  18  -2 -17    6.06    0.72
 -18   2  17    5.30    0.76
  18   2 -17    6.98    0.97
 -16  -2  17   25.97    1.73
  16  -2 -17   29.21    1.68
 -16   2  17   30.55    1.86
  16   2 -17   29.17    1.88
  14  -2 -17   36.00    1.89
 -14  -2  17   39.41    2.11
 -14   2  17   37.00    2.05
  14   2 -17   35.80    2.09
  12  -2 -17   10.64    0.97
 -12  -2  17   11.50    1.03
 -12   2  17   10.16    0.99
  12   2 -17    8.89    0.97
 -10  -2  17   22.33    1.43
  10  -2 -17   21.98    1.44
 -10   2  17   23.06    1.50
  10   2 -17   19.44    1.44
  -8  -2  17    1.36    0.43
   8  -2 -17    0.81    0.38
   8   2 -17    0.91    0.40
  -8   2  17    0.41    0.27
   8   2 -17    0.94    0.35
  -6  -2  17    0.04    0.18
   6  -2 -17    0.33    0.25
  -6   2  17    0.15    0.25
   6   2 -17    0.10    0.21
   6   2 -17    0.44    0.30
  -4  -2  17   -0.14    0.16
   4  -2 -17   -0.02    0.21
  -4   2  17    0.10    0.23
   4   2 -17   -0.02    0.19
   2  -2 -17    3.34    0.72
   2   2 -17    2.37    0.61
  -2   2  17    3.81    0.62
   0  -2 -17    6.76    0.84
   0   2  17    6.64    0.82
   0   2 -17    7.49    0.85
  -2  -2 -17    7.18    0.89
   2   2  17    6.43    0.80
  -2   2 -17    6.60    0.84
  -4  -2 -17    8.90    1.00
  -4   2 -17    8.11    0.94
   4   2  17    8.13    0.90
  -6  -2 -17   17.44    1.40
  -6   2 -17   11.97    1.20
   6   2  17   16.88    1.32
  -8  -2 -17    9.67    1.09
  -8   2 -17   11.53    1.19
   8   2  17   11.79    1.11
 -10  -2 -17    9.68    1.08
 -10   2 -17   10.20    1.15
  10   2  17   10.48    1.06
 -12  -2 -17    1.44    0.52
  12   2  17    1.06    0.45
 -12   2 -17    1.24    0.50
 -14  -2 -17    2.70    0.75
  14   2  17    2.51    0.68
 -14   2 -17    1.64    0.64
  25   3 -17    0.15    0.42
 -25   3  17    0.78    0.42
  23  -3 -17    6.55    0.78
  23   3 -17    6.04    0.96
 -23   3  17    4.05    0.69
  21  -3 -17    3.61    0.70
 -21   3  17    4.85    0.76
  21   3 -17    3.93    0.89
 -21   3  17    4.58    0.68
  19  -3 -17    5.34    0.77
 -19   3  17    5.89    0.79
  19   3 -17    4.73    0.95
  17  -3 -17    5.04    0.73
 -17   3  17    6.73    0.84
  17   3 -17    6.57    0.92
  15  -3 -17    3.16    0.69
  15   3 -17    4.04    0.85
 -15   3  17    3.18    0.69
  13  -3 -17    2.89    0.67
  13   3 -17    1.64    0.54
 -13   3  17    3.44    0.72
 -11  -3  17    6.59    0.79
  11  -3 -17    3.90    0.74
 -11   3  17    5.89    0.79
  11   3 -17    4.13    0.68
   9  -3 -17    4.04    0.77
  -9  -3  17    4.21    0.61
   9   3 -17    4.71    0.69
  -9   3  17    3.70    0.75
  -7  -3  17   41.23    1.99
   7  -3 -17   41.65    2.20
  -7   3  17   38.76    2.17
   7   3 -17   39.52    2.06
   5  -3 -17   12.26    1.13
  -5   3  17   14.08    1.20
   5   3 -17   12.08    1.04
   3  -3 -17   15.00    1.26
   3   3 -17   15.73    1.21
  -3   3  17   15.44    1.30
   1  -3 -17   -0.19    0.20
   1   3 -17    0.22    0.24
  -1   3  17   -0.09    0.20
  -1  -3 -17    1.31    0.47
  -1   3 -17    1.32    0.44
   1   3  17    1.49    0.49
  -3  -3 -17    0.21    0.28
   3   3  17    0.49    0.34
  -3   3 -17    0.71    0.39
  -5  -3 -17    0.11    0.29
  -5   3 -17    0.10    0.28
   5   3  17   -0.04    0.28
  -7  -3 -17    7.42    0.91
   7   3  17    4.88    0.79
  -7   3 -17    5.01    0.95
  -9  -3 -17    6.63    0.92
   9   3  17    6.80    0.91
  -9   3 -17    7.18    0.99
 -11  -3 -17    2.02    0.63
  11   3  17    4.06    0.88
 -11   3 -17    2.86    0.76
 -13  -3 -17    7.63    0.99
  13   3  17    7.76    1.02
 -13   3 -17    9.04    1.18
  20  -4 -17    0.08    0.29
  20   4 -17    0.61    0.39
 -20   4  17    1.01    0.47
 -20   4  17    0.70    0.37
  18  -4 -17   -0.13    0.27
 -18   4  17   -0.21    0.22
  18   4 -17    0.08    0.32
  16  -4 -17   -0.19    0.25
  16   4 -17   -0.08    0.24
 -16   4  17    0.01    0.22
  14  -4 -17    0.88    0.40
  14   4 -17    0.46    0.36
 -14   4  17    0.19    0.29
  12  -4 -17    0.22    0.30
  12   4 -17    0.16    0.32
 -12   4  17    0.31    0.31
 -10  -4  17    0.11    0.23
  10  -4 -17    0.10    0.24
 -10   4  17    0.07    0.28
   8  -4 -17    1.43    0.50
  -8   4  17    1.52    0.53
   6  -4 -17   -0.05    0.24
  -6   4  17   -0.09    0.24
   4  -4 -17    0.02    0.24
  -4   4  17    0.12    0.25
   4   4 -17    0.20    0.29
   2  -4 -17    0.15    0.32
  -2   4  17    0.36    0.34
   2   4 -17   -0.22    0.23
   0  -4 -17   -0.09    0.24
   0   4  17    0.20    0.30
   0   4 -17   -0.25    0.22
  -2  -4 -17    4.39    0.87
   2   4  17    4.10    0.86
  -2   4 -17    3.77    0.82
  -4  -4 -17    6.03    0.88
   4   4  17    6.09    0.89
  -4   4 -17    5.79    0.90
  -6  -4 -17    1.90    0.60
   6   4  17    1.78    0.63
  -6   4 -17    0.74    0.52
  -8  -4 -17    0.15    0.29
   8   4  17    0.06    0.28
  -8   4 -17   -0.09    0.31
 -10  -4 -17   -0.16    0.25
  10   4  17    0.10    0.32
 -10   4 -17   -0.08    0.35
  15  -5 -17   -0.03    0.31
 -15   5  17    0.15    0.24
  13  -5 -17    0.17    0.33
 -13   5  17    0.27    0.26
  11  -5 -17    0.01    0.29
 -11   5  17    0.38    0.33
   9  -5 -17    2.39    0.65
  -9   5  17    3.87    0.83
   7  -5 -17    9.96    1.11
  -7   5  17    9.01    1.07
   5  -5 -17    7.38    1.00
  -5   5  17    8.19    1.03
   3  -5 -17   17.70    1.50
  -3   5  17   16.82    1.49
   1  -5 -17    4.61    0.90
   1   5 -17    5.82    0.89
  -1   5  17    5.69    0.89
  -1  -5 -17    0.58    0.34
   1   5  17    0.11    0.33
  -1   5 -17    0.37    0.38
  -3  -5 -17    0.36    0.30
   3   5  17    0.04    0.32
  -3   5 -17    0.41    0.39
 -28   0  18   11.22    1.24
  28   0 -18    9.18    1.22
 -26   0  18   27.30    1.95
  26   0 -18   26.66    2.04
  24   0 -18   24.79    1.93
 -24   0  18   27.88    1.92
 -22   0  18   22.94    1.71
  22   0 -18   26.28    1.93
  20   0 -18    9.63    1.11
 -20   0  18    7.39    0.93
 -18   0  18   16.61    1.37
  18   0 -18   15.54    1.40
  16   0 -18    1.56    0.56
 -16   0  18    0.19    0.28
  14   0 -18   11.31    0.92
 -14   0  18   10.37    1.04
  14   0 -18   13.61    1.26
 -12   0  18    5.94    0.77
  12   0 -18    6.71    0.73
  10   0 -18   11.41    0.96
 -10   0  18   11.84    1.05
  -8   0  18    7.29    0.81
   8   0 -18    6.56    0.76
   6   0 -18   11.36    0.99
  -6   0  18   10.31    0.96
   4   0 -18    8.97    0.90
  -4   0  18    7.61    0.79
   2   0 -18   12.73    1.12
  -2   0  18   13.41    1.08
   0   0  18    1.06    0.39
   0   0 -18    0.64    0.39
  -2   0 -18    9.04    0.98
   2   0  18    8.48    0.84
   4   0  18    0.96    0.36
  -4   0 -18    1.75    0.55
   6   0  18    5.57    0.71
  -6   0 -18    7.18    0.91
   8   0  18    0.96    0.35
  -8   0 -18    1.12    0.50
 -10   0 -18    8.19    1.04
 -12   0 -18    2.10    0.68
 -14   0 -18    0.18    0.37
 -27  -1  18    0.42    0.34
  27  -1 -18    0.81    0.56
 -27   1  18    0.41    0.33
  27   1 -18    0.70    0.43
  25  -1 -18    1.50    0.65
 -25  -1  18    0.50    0.43
  25   1 -18    0.86    0.49
 -25   1  18    0.31    0.30
  23  -1 -18    2.28    0.72
 -23  -1  18    3.10    0.79
 -23   1  18    1.65    0.59
  23   1 -18    2.98    0.77
  21  -1 -18    2.37    0.71
 -21  -1  18    2.82    0.74
 -21   1  18    2.28    0.65
  21   1 -18    3.58    0.85
  19  -1 -18   13.10    1.34
 -19  -1  18   17.08    1.40
  19   1 -18   15.66    1.42
 -19   1  18   15.57    1.35
 -17  -1  18    2.92    0.68
  17  -1 -18    3.87    0.68
  17   1 -18    3.43    0.78
 -17   1  18    2.79    0.68
  15  -1 -18   17.85    1.25
 -15  -1  18   20.11    1.46
  15   1 -18   16.76    1.44
 -15   1  18   20.48    1.47
  13  -1 -18   13.15    1.07
 -13  -1  18   13.15    1.17
  13   1 -18   14.93    1.30
 -13   1  18   16.15    1.29
  11  -1 -18    0.28    0.24
 -11  -1  18    0.27    0.25
  11   1 -18    0.21    0.30
 -11   1  18   -0.07    0.21
  11   1 -18    0.43    0.26
  -9  -1  18    5.47    0.72
   9  -1 -18    3.48    0.67
  -9   1  18    5.85    0.75
   9   1 -18    4.39    0.60
  -7  -1  18    8.78    0.86
   7  -1 -18    7.67    0.85
  -7   1  18   10.57    0.98
   7   1 -18    8.26    0.83
  -5  -1  18    1.21    0.40
   5  -1 -18    2.17    0.57
   5   1 -18    1.63    0.47
  -5   1  18    1.21    0.43
  -3  -1  18    1.01    0.35
   3  -1 -18    0.36    0.32
  -3   1  18    1.04    0.41
   3   1 -18    1.40    0.47
   1  -1 -18    0.42    0.30
  -1  -1  18   -0.04    0.19
   1   1 -18    0.20    0.26
  -1   1  18    0.03    0.20
   1  -1  18    2.77    0.46
  -1  -1 -18    3.04    0.67
   1   1  18    1.81    0.52
  -1   1 -18    2.30    0.59
  -3  -1 -18   10.68    1.07
   3   1  18    9.02    0.94
  -3   1 -18   10.72    1.06
  -5  -1 -18   31.76    1.94
   5   1  18   28.54    1.73
  -5   1 -18   29.46    1.89
  -7  -1 -18   10.15    1.12
  -7   1 -18   11.00    1.16
   7   1  18   11.84    1.06
  -9  -1 -18    4.39    0.90
   9   1  18    3.24    0.69
  -9   1 -18    3.65    0.83
 -11  -1 -18    1.25    0.49
 -11   1 -18    0.75    0.49
  11   1  18    0.74    0.38
 -13  -1 -18    3.15    0.78
 -13   1 -18    3.23    0.81
  13   1  18    3.74    0.78
 -15  -1 -18    2.61    0.74
 -15   1 -18    2.93    0.81
  26   2 -18    0.07    0.39
 -26   2  18   -0.03    0.29
 -24   2  18    0.27    0.32
  24   2 -18    0.16    0.38
  22   2 -18    0.08    0.29
 -22   2  18    0.26    0.28
  20  -2 -18    0.44    0.27
 -20   2  18   -0.16    0.22
  20   2 -18   -0.04    0.30
  18  -2 -18    0.01    0.22
 -18  -2  18   -0.22    0.17
  18   2 -18   -0.33    0.21
 -18   2  18   -0.30    0.17
 -16  -2  18    0.43    0.36
  16  -2 -18    0.03    0.22
  16   2 -18    1.37    0.56
 -16   2  18    1.28    0.49
 -14  -2  18    0.30    0.28
  14  -2 -18   -0.05    0.17
  14   2 -18   -0.21    0.25
 -14   2  18    0.07    0.24
 -12  -2  18    0.14    0.25
  12  -2 -18    0.18    0.25
  12   2 -18    0.19    0.31
 -12   2  18    0.23    0.27
  10  -2 -18    1.74    0.51
 -10  -2  18    2.45    0.58
  10   2 -18    1.13    0.43
 -10   2  18    2.23    0.57
   8  -2 -18    1.45    0.47
  -8  -2  18    1.30    0.44
  -8   2  18    0.52    0.34
   8   2 -18    1.49    0.45
   8   2 -18    1.30    0.49
   6  -2 -18    1.48    0.47
  -6  -2  18    1.08    0.40
   6   2 -18    1.57    0.49
  -6   2  18    0.91    0.41
  -4  -2  18    3.36    0.54
   4  -2 -18    2.44    0.63
  -4   2  18    2.34    0.61
   4   2 -18    2.64    0.63
   2  -2 -18    0.48    0.31
  -2   2  18    1.62    0.52
   2   2 -18    0.90    0.42
   0  -2 -18    3.41    0.72
   0   2 -18    3.01    0.68
   0   2  18    2.70    0.65
  -2  -2 -18    7.68    0.93
  -2   2 -18    7.82    0.93
   2   2  18    5.62    0.78
  -4  -2 -18    0.44    0.35
  -4   2 -18    0.42    0.35
  -6  -2 -18    0.18    0.27
  -6   2 -18   -0.05    0.33
   6   2  18   -0.07    0.23
  -8  -2 -18    0.64    0.42
   8   2  18   -0.14    0.25
  -8   2 -18    0.25    0.35
 -10  -2 -18    0.21    0.28
 -10   2 -18   -0.05    0.25
  10   2  18    0.26    0.29
 -12  -2 -18    0.68    0.37
  12   2  18    1.05    0.44
 -12   2 -18    0.12    0.38
  23  -3 -18    0.75    0.40
  23   3 -18    1.15    0.56
 -23   3  18    1.32    0.50
  21  -3 -18    3.08    0.66
 -21   3  18    4.36    0.73
  21   3 -18    4.02    0.89
  19  -3 -18    3.52    0.74
 -19   3  18    2.79    0.69
  19   3 -18    3.52    0.86
  17  -3 -18    2.42    0.58
 -17   3  18    2.61    0.66
  17   3 -18    2.44    0.71
  15  -3 -18    1.48    0.51
 -15   3  18    1.12    0.46
  15   3 -18    0.22    0.30
  13  -3 -18    2.94    0.67
 -13  -3  18    3.47    0.75
  13   3 -18    2.92    0.70
 -13   3  18    3.17    0.72
 -11  -3  18    1.52    0.51
  11  -3 -18    1.99    0.59
 -11   3  18    2.67    0.67
  11   3 -18    2.77    0.70
  -9  -3  18   -0.07    0.18
   9  -3 -18    0.14    0.24
  -9   3  18    0.10    0.29
   9   3 -18   -0.08    0.26
  -7  -3  18    0.69    0.32
   7  -3 -18    0.45    0.37
   7   3 -18    0.50    0.37
   7   3 -18    0.90    0.38
  -7   3  18    0.51    0.36
   5  -3 -18    0.53    0.35
  -5   3  18    2.54    0.65
   5   3 -18    1.08    0.41
   3  -3 -18    0.91    0.42
  -3   3  18    1.29    0.50
   3   3 -18    0.96    0.43
   1  -3 -18    2.22    0.62
   1   3 -18    3.03    0.69
  -1   3  18    2.01    0.61
  -1  -3 -18    5.05    0.78
   1   3  18    7.61    0.94
  -1   3 -18    4.63    0.87
  -3  -3 -18    8.12    1.01
   3   3  18   11.50    1.17
  -3   3 -18    8.07    0.99
  -5  -3 -18    6.25    0.89
  -5   3 -18    7.11    0.96
   5   3  18    8.88    1.03
  -7  -3 -18   10.43    1.16
   7   3  18   10.64    1.14
  -7   3 -18   11.79    1.25
  -9  -3 -18   11.50    1.18
  -9   3 -18    9.06    1.15
   9   3  18   10.89    1.17
 -11  -3 -18    5.62    0.89
 -11   3 -18    5.53    1.07
  11   3  18    7.65    1.00
  20  -4 -18    0.72    0.42
 -20   4  18    1.04    0.44
 -20   4  18    1.25    0.47
  20   4 -18    0.38    0.43
  18  -4 -18   -0.04    0.30
 -18   4  18    0.11    0.25
  18   4 -18    0.07    0.28
  16  -4 -18    2.03    0.64
  16   4 -18    3.13    0.74
 -16   4  18    1.21    0.50
  14  -4 -18    8.27    0.95
  14   4 -18    6.54    0.93
 -14   4  18    5.68    0.85
  12  -4 -18    6.15    0.86
 -12  -4  18    8.63    0.94
 -12   4  18    8.22    0.99
  12   4 -18    7.37    1.04
  10  -4 -18   10.53    1.13
 -10   4  18   11.47    1.16
   8  -4 -18   11.47    1.14
  -8   4  18    8.96    1.08
   6  -4 -18    1.11    0.47
  -6   4  18    1.21    0.54
   4  -4 -18   24.75    1.75
  -4   4  18   23.45    1.75
   4   4 -18   23.17    1.58
   2  -4 -18   10.29    1.13
   2   4 -18   11.89    1.16
  -2   4  18    9.95    1.13
   0  -4 -18    3.58    0.78
   0   4  18    2.54    0.72
   0   4 -18    1.92    0.57
  -2  -4 -18    3.61    0.81
  -2   4 -18    3.54    0.83
   2   4  18    4.05    0.88
  -4  -4 -18    4.42    0.91
  -4   4 -18    3.42    0.84
   4   4  18    3.22    0.81
  -6  -4 -18   12.30    1.24
  -6   4 -18   11.54    1.27
   6   4  18   12.14    1.31
  13  -5 -18    2.27    0.70
 -13   5  18    3.05    0.77
  11  -5 -18    4.13    0.89
 -11   5  18    4.00    0.85
   9  -5 -18    4.49    0.93
  -9   5  18    4.08    0.86
   7  -5 -18    1.17    0.50
  -7   5  18    0.86    0.50
   5  -5 -18    2.67    0.73
  -5   5  18    3.40    0.80
   3  -5 -18    6.83    0.98
  -3   5  18    5.43    0.89
   1  -5 -18    7.94    1.02
   1   5 -18    3.78    0.88
  -1   5  18    5.23    0.88
  26   0 -19   -0.09    0.35
 -26   0  19   -0.15    0.27
 -24   0  19    0.18    0.34
  24   0 -19    0.33    0.39
 -22   0  19    0.03    0.24
  22   0 -19    0.01    0.28
 -20   0  19    0.09    0.30
  20   0 -19   -0.01    0.31
 -18   0  19    0.06    0.23
  18   0 -19    0.00    0.28
 -16   0  19   -0.11    0.19
  16   0 -19    0.41    0.35
 -14   0  19   -0.12    0.23
  14   0 -19   -0.10    0.18
  12   0 -19    0.12    0.20
 -12   0  19   -0.01    0.21
 -10   0  19    0.24    0.24
  10   0 -19    0.10    0.21
   8   0 -19   -0.21    0.19
  -8   0  19    0.07    0.20
   6   0 -19    0.49    0.29
  -6   0  19   -0.05    0.19
  -4   0  19   -0.21    0.13
   4   0 -19    0.01    0.25
   2   0 -19    0.34    0.28
  -2   0  19    0.14    0.21
   0   0  19    0.19    0.25
   0   0 -19   -0.09    0.22
  -2   0 -19    0.07    0.25
   2   0  19    0.30    0.25
   4   0  19    0.02    0.21
  -4   0 -19    0.10    0.27
   6   0  19    0.11    0.23
  -6   0 -19   -0.05    0.24
  -8   0 -19   -0.06    0.25
 -10   0 -19    0.16    0.32
 -12   0 -19   -0.02    0.26
  25  -1 -19    5.33    1.12
 -25  -1  19    5.88    0.94
  25   1 -19    4.41    1.00
 -25   1  19    5.56    0.87
 -23  -1  19    2.40    0.69
  23  -1 -19    1.81    0.68
 -23   1  19    3.26    0.82
  23   1 -19    1.92    0.64
 -21  -1  19    4.84    0.79
  21  -1 -19    4.01    0.93
  21   1 -19    4.30    0.93
 -21   1  19    2.82    0.74
 -19  -1  19    7.88    0.96
  19   1 -19    7.63    1.03
 -19   1  19    8.25    1.00
  17  -1 -19    9.54    0.90
 -17  -1  19   12.57    1.18
 -17   1  19   10.25    1.08
  17   1 -19   11.48    1.22
 -15  -1  19    2.53    0.65
  15  -1 -19    2.60    0.59
  15   1 -19    2.55    0.70
 -15   1  19    2.16    0.62
 -13  -1  19    2.21    0.58
  13  -1 -19    2.54    0.56
 -13   1  19    1.77    0.54
  13   1 -19    1.34    0.52
  11  -1 -19    0.85    0.38
 -11  -1  19    0.50    0.33
  11   1 -19    0.16    0.31
  11   1 -19    0.55    0.30
 -11   1  19    0.13    0.29
   9  -1 -19   13.08    1.12
  -9  -1  19   13.99    1.15
   9   1 -19   13.11    1.05
  -9   1  19   14.61    1.19
   7  -1 -19    9.32    0.95
  -7  -1  19   10.66    0.97
  -7   1  19    9.62    0.98
   7   1 -19    8.71    0.88
  -5  -1  19   26.41    1.57
   5  -1 -19   28.72    1.73
  -5   1  19   23.74    1.60
   5   1 -19   22.54    1.53
  -3  -1  19    9.65    0.88
   3  -1 -19   10.52    1.05
   3   1 -19    9.21    0.97
  -3   1  19   11.05    1.04
  -1  -1  19    7.12    0.77
   1  -1 -19    8.00    0.96
   1   1 -19    7.14    0.87
  -1   1  19    6.72    0.82
  -1  -1 -19    0.66    0.35
   1  -1  19    0.11    0.20
  -1   1 -19    0.27    0.30
   1   1  19    0.41    0.28
  -3  -1 -19   -0.24    0.20
   3   1  19   -0.14    0.22
  -3   1 -19    0.50    0.36
  -5  -1 -19    0.55    0.39
  -5   1 -19   -0.07    0.29
   5   1  19    0.47    0.31
  -7  -1 -19    0.91    0.45
  -7   1 -19    1.73    0.58
   7   1  19    1.16    0.45
  -9  -1 -19    0.84    0.46
  -9   1 -19    0.49    0.39
   9   1  19    0.88    0.39
 -11  -1 -19    8.34    1.10
  11   1  19    8.23    0.94
 -11   1 -19   10.87    1.23
 -13  -1 -19    7.03    1.03
 -13   1 -19    6.94    1.02
 -24   2  19    8.51    1.05
  24   2 -19    7.63    1.09
 -22  -2  19    7.75    1.03
 -22   2  19    9.24    1.09
  22   2 -19   13.71    1.38
 -20  -2  19   15.93    1.45
  20  -2 -19   16.90    1.25
  20   2 -19   13.60    1.38
 -20   2  19   14.98    1.35
 -18  -2  19   10.88    1.16
  18  -2 -19   13.00    1.11
  18   2 -19   12.25    1.27
 -18   2  19    9.33    1.07
  16  -2 -19   26.36    1.61
 -16   2  19   22.31    1.65
  16   2 -19   23.41    1.77
 -14  -2  19   14.23    1.27
  14  -2 -19   19.87    1.40
 -14   2  19   18.73    1.45
  14   2 -19   18.48    1.50
 -12  -2  19    6.22    0.81
  12  -2 -19    3.97    0.78
  12   2 -19    5.66    0.84
 -12   2  19    6.17    0.82
 -10  -2  19    2.81    0.63
  10  -2 -19    1.94    0.55
  10   2 -19    2.29    0.62
 -10   2  19    4.25    0.71
   8  -2 -19   22.76    1.55
  -8  -2  19   21.42    1.44
   8   2 -19   22.61    1.58
  -8   2  19   22.15    1.57
   8   2 -19   19.40    1.34
   6  -2 -19    4.11    0.79
  -6  -2  19    5.71    0.70
   6   2 -19    5.70    0.73
  -6   2  19    4.96    0.74
  -4  -2  19   12.83    1.04
   4  -2 -19   12.98    1.19
   4   2 -19   13.26    1.13
  -4   2  19   13.67    1.23
   2  -2 -19    1.46    0.54
   2   2 -19    0.60    0.37
  -2   2  19    0.15    0.27
   0  -2 -19   -0.09    0.23
   0   2  19   -0.08    0.21
   0   2 -19   -0.05    0.27
  -2  -2 -19    0.42    0.33
   2   2  19   -0.06    0.21
  -4  -2 -19    0.19    0.30
  -4   2 -19    0.02    0.26
   4   2  19    0.17    0.27
  -6  -2 -19    3.10    0.75
  -6   2 -19    1.83    0.63
   6   2  19    2.48    0.67
  -8  -2 -19    6.79    0.95
   8   2  19    8.15    0.96
  -8   2 -19    4.56    0.91
 -10  -2 -19    3.13    0.77
  10   2  19    3.91    0.85
 -10   2 -19    2.62    0.72
  21  -3 -19    3.75    0.77
 -21   3  19    3.49    0.80
  21   3 -19    5.08    1.05
  19  -3 -19    2.24    0.68
  19   3 -19    1.87    0.67
 -19   3  19    2.65    0.66
  17  -3 -19    2.26    0.62
 -17  -3  19    2.76    0.69
  17   3 -19    2.48    0.68
 -17   3  19    1.91    0.58
  15  -3 -19    1.40    0.49
 -15  -3  19    1.84    0.58
  15   3 -19    2.03    0.63
 -15   3  19    1.40    0.53
  13  -3 -19    7.03    0.87
 -13  -3  19    5.37    0.80
 -13   3  19    6.04    0.86
  13   3 -19    6.01    0.87
  11  -3 -19    8.73    1.00
 -11  -3  19    7.86    0.91
 -11   3  19    7.75    0.96
  11   3 -19    7.71    0.98
   9  -3 -19   11.45    1.14
  -9  -3  19    9.72    0.97
   9   3 -19    9.36    1.02
  -9   3  19   10.38    1.12
   7  -3 -19   12.71    1.21
  -7  -3  19   13.78    1.10
   7   3 -19   12.45    1.06
  -7   3  19   14.27    1.29
   5  -3 -19   10.13    1.09
  -5   3  19   11.08    1.13
   5   3 -19   10.32    1.01
   3  -3 -19    8.71    1.02
   3   3 -19    9.34    0.98
  -3   3  19   10.10    1.11
   1  -3 -19   13.93    1.29
  -1   3  19   15.47    1.37
   1   3 -19   13.69    1.24
  -1  -3 -19    8.32    0.99
  -1   3 -19    7.21    0.95
   1   3  19    7.79    0.99
  -3  -3 -19    5.49    0.87
  -3   3 -19    8.20    1.04
   3   3  19    5.13    0.82
  -5  -3 -19    0.20    0.34
   5   3  19   -0.17    0.22
  -5   3 -19   -0.11    0.28
  -7  -3 -19    0.48    0.39
  -7   3 -19    0.01    0.33
   7   3  19    0.13    0.29
  -9  -3 -19    0.84    0.45
  -9   3 -19   -0.14    0.28
   9   3  19    0.82    0.39
  18  -4 -19    1.63    0.55
 -18   4  19    1.64    0.57
  18   4 -19    0.79    0.53
  16  -4 -19   -0.23    0.22
  16   4 -19   -0.21    0.25
 -16   4  19    0.64    0.44
  14  -4 -19    0.01    0.25
 -14  -4  19   -0.36    0.17
  14   4 -19    0.12    0.30
 -14   4  19    0.02    0.21
 -12  -4  19    0.33    0.28
  12  -4 -19    0.36    0.36
 -12   4  19    0.82    0.44
  10  -4 -19   -0.04    0.33
 -10   4  19   -0.17    0.21
   8  -4 -19    0.56    0.36
  -8   4  19    0.85    0.45
   6  -4 -19    3.29    0.78
  -6   4  19    3.10    0.78
   4  -4 -19   -0.12    0.22
  -4   4  19   -0.18    0.25
   4   4 -19    0.17    0.25
   2  -4 -19    0.10    0.33
  -2   4  19   -0.12    0.29
   2   4 -19   -0.20    0.21
   0  -4 -19    1.06    0.47
   0   4  19    0.15    0.31
   0   4 -19    0.34    0.31
  -2  -4 -19   -0.07    0.23
   2   4  19   -0.03    0.25
  -2   4 -19    0.16    0.28
  -4  -4 -19    0.12    0.33
   4   4  19    0.15    0.29
  -4   4 -19   -0.22    0.26
 -24   0  20    7.11    1.01
  24   0 -20    6.70    1.04
 -22   0  20   -0.14    0.24
  22   0 -20    0.18    0.41
  20   0 -20    8.06    1.14
 -20   0  20    8.53    1.06
 -18   0  20   11.27    1.18
  18   0 -20   12.10    1.31
 -16   0  20   13.11    1.26
 -14   0  20   14.90    1.31
  14   0 -20   17.26    1.21
 -12   0  20    5.24    0.77
  12   0 -20    6.11    0.75
 -10   0  20   10.93    1.10
  10   0 -20   14.96    1.17
  -8   0  20    0.88    0.38
   8   0 -20    0.58    0.38
  -6   0  20    5.71    0.74
   6   0 -20    5.57    0.76
   4   0 -20   12.80    1.16
  -4   0  20   14.39    1.19
  -2   0  20    7.80    0.85
   2   0 -20    7.20    0.88
   0   0  20    6.49    0.78
   0   0 -20    8.38    0.97
  -2   0 -20    0.49    0.42
   2   0  20    0.33    0.26
  -4   0 -20    3.92    0.87
   4   0  20    3.65    0.60
  -6   0 -20    0.66    0.41
   6   0  20    0.16    0.23
  -8   0 -20    0.44    0.37
 -10   0 -20    4.23    0.97
  25  -1 -20    0.95    0.56
 -25  -1  20    1.01    0.50
 -25   1  20    0.73    0.46
  25   1 -20    0.21    0.42
  23  -1 -20    0.59    0.47
 -23  -1  20    1.48    0.57
  23   1 -20    1.24    0.55
 -23   1  20    1.44    0.59
 -21  -1  20    4.18    0.90
 -21   1  20    4.27    0.87
  21   1 -20    4.62    1.03
 -19  -1  20    5.57    0.85
  19   1 -20    5.75    0.92
 -19   1  20    5.34    0.82
  17  -1 -20    9.71    0.94
 -17  -1  20    9.57    1.09
 -17   1  20    7.42    0.96
  17   1 -20   10.20    1.18
 -15  -1  20    5.86    0.84
  15  -1 -20    7.37    0.83
 -15   1  20    9.43    1.03
  15   1 -20    7.10    0.99
  13  -1 -20   16.97    1.27
 -13  -1  20   15.75    1.33
  13   1 -20   15.73    1.43
 -13   1  20   17.79    1.42
  11  -1 -20   11.72    1.05
 -11  -1  20   11.31    1.10
 -11   1  20   11.66    1.13
  11   1 -20   11.61    1.00
   9  -1 -20    1.20    0.43
  -9  -1  20    1.88    0.53
   9   1 -20    1.53    0.47
  -9   1  20    2.70    0.64
  -7  -1  20   13.96    1.16
   7  -1 -20   12.02    1.13
  -7   1  20   14.93    1.27
   7   1 -20   12.85    1.10
  -5  -1  20   -0.02    0.22
   5  -1 -20    0.07    0.25
  -5   1  20    0.32    0.31
   5   1 -20    0.22    0.29
   3  -1 -20    0.01    0.25
  -3  -1  20    0.09    0.22
   3   1 -20    0.09    0.21
  -3   1  20   -0.11    0.18
   1  -1 -20    9.73    1.05
  -1  -1  20    8.67    0.87
  -1   1  20    8.67    0.94
   1  -1  20    8.90    0.87
  -1  -1 -20   10.17    1.09
   1   1  20    8.16    0.92
  -1   1 -20    8.56    1.01
  -3  -1 -20   13.78    1.31
   3   1  20   18.09    1.37
  -3   1 -20   11.80    1.22
  -5  -1 -20    2.48    0.71
   5   1  20    1.63    0.52
  -5   1 -20    1.22    0.50
  -7  -1 -20    1.43    0.54
   7   1  20    0.69    0.37
  -7   1 -20    1.12    0.49
  -9  -1 -20    2.10    0.70
  -9   1 -20    2.01    0.67
   9   1  20    3.96    0.67
 -11  -1 -20    3.30    0.84
  11   1  20    2.05    0.68
 -11   1 -20    3.02    0.79
 -22  -2  20    1.15    0.55
 -22   2  20    0.55    0.37
  22   2 -20    1.55    0.60
  20  -2 -20    0.81    0.37
 -20  -2  20    0.61    0.42
  20   2 -20    0.47    0.39
 -20   2  20    0.95    0.47
  18  -2 -20    0.23    0.28
 -18  -2  20    0.04    0.28
  18   2 -20    0.25    0.34
 -18   2  20    0.06    0.27
 -16  -2  20    0.47    0.32
  16  -2 -20    0.10    0.22
 -16   2  20   -0.18    0.23
  16   2 -20    0.31    0.32
  14  -2 -20    0.96    0.41
 -14  -2  20    1.96    0.57
  14   2 -20    0.44    0.37
 -14   2  20    1.65    0.53
  12  -2 -20    0.02    0.27
 -12  -2  20    0.11    0.24
  12   2 -20    0.17    0.31
 -12   2  20    0.27    0.29
 -10  -2  20    0.13    0.22
  10  -2 -20    0.12    0.29
  10   2 -20    0.20    0.29
 -10   2  20    0.38    0.33
  -8  -2  20    0.43    0.29
   8  -2 -20    0.67    0.42
  -8   2  20    0.88    0.39
   8   2 -20    0.51    0.36
  -6  -2  20    0.35    0.28
   6  -2 -20    0.47    0.34
  -6   2  20    0.42    0.34
   6   2 -20    0.32    0.33
  -4  -2  20    0.69    0.33
   4  -2 -20    0.54    0.35
   4   2 -20    0.75    0.36
  -4   2  20    1.37    0.52
   2  -2 -20    0.52    0.38
  -2   2  20    0.56    0.33
   2   2 -20    0.81    0.41
   0  -2 -20    1.33    0.54
   0   2  20    0.77    0.44
   0   2 -20    0.30    0.32
  -2  -2 -20   -0.05    0.27
  -2   2 -20    0.64    0.44
   2   2  20    0.55    0.38
  -4  -2 -20    0.78    0.44
  -4   2 -20    0.42    0.37
   4   2  20    0.53    0.35
  -6  -2 -20    0.46    0.38
   6   2  20   -0.07    0.27
  -6   2 -20   -0.03    0.33
  -8  -2 -20    4.61    0.98
  -8   2 -20    6.45    1.00
   8   2  20    4.66    0.78
  21  -3 -20   11.10    1.12
 -21  -3  20    9.41    1.15
  21   3 -20    9.70    1.20
 -21   3  20   11.11    1.17
  19  -3 -20    6.38    0.86
 -19  -3  20    6.51    0.93
 -19   3  20    4.68    0.93
  19   3 -20    6.85    0.99
 -17  -3  20    2.94    0.74
  17  -3 -20    3.51    0.74
 -17   3  20    3.25    0.79
  17   3 -20    3.16    0.78
  15  -3 -20    3.74    0.78
 -15  -3  20    3.18    0.74
  15   3 -20    4.93    0.99
 -15   3  20    5.32    0.83
  13  -3 -20    5.28    0.78
 -13  -3  20    4.69    0.75
  13   3 -20    3.45    0.80
 -13   3  20    4.92    0.79
  11  -3 -20    4.41    0.86
 -11  -3  20    5.39    0.77
  11   3 -20    5.81    0.84
 -11   3  20    5.91    0.87
  -9  -3  20    0.34    0.31
   9  -3 -20    0.46    0.39
   9   3 -20    0.23    0.39
  -9   3  20    0.19    0.29
   7  -3 -20    0.34    0.34
  -7   3  20   -0.03    0.30
   5  -3 -20   -0.17    0.22
  -5   3  20    0.20    0.27
   5   3 -20   -0.11    0.20
   3  -3 -20    0.10    0.29
   3   3 -20    0.00    0.27
  -3   3  20   -0.16    0.23
   1  -3 -20    0.79    0.43
  -1   3  20    0.12    0.30
   1   3 -20    0.82    0.42
  -1  -3 -20    6.66    0.93
   1   3  20    6.85    0.95
  -1   3 -20    7.80    0.99
  -3  -3 -20   15.96    1.46
   3   3  20   15.53    1.43
  -3   3 -20   18.54    1.55
  -5  -3 -20   10.35    1.18
   5   3  20   10.06    1.16
  -5   3 -20    9.73    1.17
  -7  -3 -20    3.62    0.88
   7   3  20    2.68    0.74
  -7   3 -20    3.14    0.79
 -14  -4  20    1.38    0.51
  14  -4 -20    1.10    0.44
 -14   4  20    1.31    0.51
  12  -4 -20    0.04    0.25
 -12   4  20    0.10    0.29
  10  -4 -20    1.18    0.55
 -10   4  20    1.11    0.47
   8  -4 -20    8.11    1.05
  -8   4  20    8.77    1.09
   6  -4 -20   10.73    1.20
  -6   4  20    7.03    1.00
   4  -4 -20    8.23    1.06
  -4   4  20    8.30    1.08
   4   4 -20    8.20    1.02
   2  -4 -20    6.80    0.98
   2   4 -20    6.80    0.92
  -2   4  20    7.46    1.02
   0  -4 -20    0.33    0.35
   0   4  20    0.84    0.47
   0   4 -20    0.44    0.43
  24   0 -21   -0.03    0.36
 -24   0  21   -0.04    0.25
  22   0 -21    0.10    0.37
 -22   0  21    0.26    0.30
 -20   0  21   -0.44    0.18
  20   0 -21   -0.06    0.23
 -18   0  21   -0.08    0.23
 -16   0  21   -0.14    0.24
 -14   0  21    0.18    0.28
  14   0 -21    0.13    0.20
  12   0 -21    0.16    0.23
 -12   0  21    0.14    0.27
  10   0 -21    0.37    0.31
 -10   0  21    0.10    0.25
   8   0 -21    0.02    0.28
   6   0 -21   -0.17    0.22
  -6   0  21   -0.03    0.22
   4   0 -21    0.07    0.29
  -4   0  21    0.07    0.22
  -2   0  21   -0.20    0.16
   2   0 -21    0.06    0.28
   0   0  21    0.38    0.28
   0   0 -21    0.06    0.32
  -2   0 -21    0.32    0.35
   2   0  21   -0.09    0.18
  -4   0 -21   -0.04    0.29
   4   0  21    0.14    0.22
  -6   0 -21    0.14    0.29
  -8   0 -21    0.17    0.33
 -23  -1  21    5.01    0.84
  23   1 -21    3.78    0.97
 -23   1  21    3.32    0.79
 -21  -1  21    2.39    0.70
  21   1 -21    3.99    0.92
 -21   1  21    2.27    0.68
 -19  -1  21    6.73    0.95
 -19   1  21    6.52    0.95
  19   1 -21    4.71    1.00
 -17  -1  21    3.31    0.77
  17  -1 -21    2.89    0.63
 -17   1  21    4.30    0.87
  17   1 -21    2.61    0.76
  15  -1 -21    2.98    0.66
 -15  -1  21    3.84    0.81
  15   1 -21    2.72    0.74
 -15   1  21    2.76    0.71
  13  -1 -21    4.37    0.80
 -13  -1  21    4.28    0.88
 -13   1  21    3.54    0.78
 -11  -1  21   11.31    1.11
  11  -1 -21   12.34    1.12
  11   1 -21    9.19    0.93
 -11   1  21    9.44    1.03
   9  -1 -21   14.60    1.24
  -9  -1  21   13.70    1.22
  -9   1  21   14.81    1.28
   9   1 -21   14.01    1.16
   7  -1 -21   21.32    1.56
  -7  -1  21   27.04    1.65
  -7   1  21   20.54    1.56
   7   1 -21   20.78    1.48
  -5  -1  21    0.57    0.34
   5  -1 -21    0.73    0.40
   5   1 -21    2.20    0.59
  -5   1  21    1.18    0.46
   3  -1 -21    2.93    0.76
  -3  -1  21    2.77    0.62
   3   1 -21    3.09    0.74
  -3   1  21    3.16    0.72
   1  -1 -21    2.13    0.63
  -1  -1  21    1.54    0.46
   1   1 -21    1.88    0.62
  -1   1  21    2.01    0.58
   1  -1  21    4.92    0.68
  -1  -1 -21    6.08    0.90
   1   1  21    4.25    0.72
  -1   1 -21    3.84    0.85
  -3  -1 -21    1.28    0.52
   3   1  21    1.19    0.46
  -3   1 -21    0.87    0.46
  -5  -1 -21    3.22    0.79
  -5   1 -21    3.55    0.83
   5   1  21    1.92    0.56
  -7  -1 -21    1.85    0.65
   7   1  21    1.25    0.48
  -7   1 -21    0.86    0.52
  -9  -1 -21    1.33    0.55
   9   1  21    0.88    0.42
  -9   1 -21    0.72    0.48
 -22  -2  21    8.08    1.10
 -22   2  21    7.77    1.05
  22   2 -21    6.66    1.06
  20  -2 -21    8.94    0.95
 -20  -2  21   11.49    1.23
 -20   2  21    9.52    1.11
  20   2 -21    9.33    1.20
 -18  -2  21   13.34    1.31
  18  -2 -21   11.74    1.13
 -18   2  21   12.84    1.29
  18   2 -21   14.12    1.45
  16  -2 -21   12.19    1.13
 -16  -2  21   11.57    1.19
  16   2 -21   13.22    1.35
 -16   2  21   10.52    1.15
 -14  -2  21   20.03    1.54
  14  -2 -21   14.19    1.28
 -14   2  21   20.32    1.56
  14   2 -21   19.18    1.62
  12  -2 -21    3.60    0.78
 -12  -2  21    2.74    0.69
  12   2 -21    5.72    0.87
 -12   2  21    4.78    0.79
  10  -2 -21    3.95    0.84
 -10  -2  21    3.38    0.73
 -10   2  21    3.35    0.76
   8  -2 -21    7.23    0.92
  -8  -2  21    6.74    0.82
  -8   2  21    8.02    0.99
   8   2 -21    6.65    0.84
  -6  -2  21    3.07    0.65
   6  -2 -21    2.76    0.69
  -6   2  21    3.12    0.74
   6   2 -21    2.87    0.66
   4  -2 -21    0.11    0.24
  -4  -2  21    0.92    0.38
  -4   2  21    0.03    0.25
   4   2 -21    0.72    0.40
   2  -2 -21    4.31    0.90
  -2   2  21    3.29    0.77
   2   2 -21    2.94    0.71
   0  -2 -21    2.53    0.69
   0   2 -21    1.85    0.59
   0   2  21    2.54    0.68
  -2  -2 -21   12.41    1.27
   2   2  21    9.88    1.11
  -2   2 -21   10.72    1.18
  -4  -2 -21    3.56    0.86
  -4   2 -21    3.19    0.79
   4   2  21    3.55    0.80
  -6  -2 -21    0.52    0.41
  -6   2 -21    0.30    0.37
   6   2  21    0.10    0.29
 -17  -3  21    0.49    0.36
  17  -3 -21    0.74    0.44
  17   3 -21    0.57    0.39
 -17   3  21    1.14    0.55
  15  -3 -21    1.93    0.58
 -15  -3  21    2.88    0.72
  15   3 -21    3.43    0.80
 -15   3  21    3.51    0.79
  13  -3 -21    3.73    0.80
 -13  -3  21    4.50    0.88
  13   3 -21    3.74    0.84
 -13   3  21    3.83    0.84
  11  -3 -21    6.49    0.91
 -11  -3  21    7.76    0.91
 -11   3  21    7.01    0.97
  11   3 -21    5.43    0.85
  -9  -3  21    7.54    0.88
   9  -3 -21    6.51    0.92
  -9   3  21    7.91    1.02
   7  -3 -21   11.18    1.19
  -7   3  21   11.33    1.20
   5  -3 -21   11.25    1.20
  -5   3  21   10.71    1.17
   5   3 -21   10.97    1.10
   3  -3 -21    7.84    1.00
   3   3 -21    6.31    0.88
  -3   3  21    6.51    0.97
   1  -3 -21    7.22    0.99
   1   3 -21    6.21    0.95
  -1   3  21    5.86    0.92
  -1  -3 -21    4.70    0.93
  -1   3 -21    4.82    0.99
   1   3  21    4.16    0.88
  -3  -3 -21    3.83    0.88
  -3   3 -21    3.06    0.80
   3   3  21    2.99    0.77
  10  -4 -21    0.81    0.47
 -10   4  21    1.16    0.49
   8  -4 -21    0.74    0.45
  -8   4  21    0.03    0.32
   6  -4 -21    0.11    0.31
  -6   4  21   -0.10    0.28
   4  -4 -21    0.42    0.36
  -4   4  21    0.46    0.36
 -22   0  22    2.19    0.71
  22   0 -22    2.28    0.77
 -20   0  22    5.41    0.90
 -18   0  22    4.22    0.93
 -16   0  22    2.99    0.73
 -14   0  22    0.05    0.26
  14   0 -22    0.37    0.29
 -12   0  22   11.75    1.19
  12   0 -22   11.37    1.07
 -10   0  22    6.74    0.90
  10   0 -22    8.57    0.97
   8   0 -22   31.16    1.98
  -8   0  22   41.01    2.18
  -6   0  22    3.86    0.82
   6   0 -22    2.72    0.69
   4   0 -22   17.93    1.45
  -4   0  22   15.76    1.32
  -2   0  22   -0.16    0.21
   2   0 -22   -0.03    0.27
   0   0  22   -0.07    0.21
   0   0 -22    0.29    0.35
  -2   0 -22    0.17    0.34
   2   0  22    0.61    0.40
  -4   0 -22    2.35    0.73
   4   0  22    2.33    0.58
  -6   0 -22    4.22    0.97
 -21  -1  22    3.83    0.88
 -21   1  22    3.36    0.83
  21   1 -22    3.48    0.91
 -19  -1  22    8.56    1.09
 -19   1  22    9.41    1.12
  19   1 -22    6.65    1.85
  17  -1 -22    5.01    0.76
 -17  -1  22    3.35    0.78
 -17   1  22    6.20    0.93
  17   1 -22    7.59    1.06
  15  -1 -22    1.17    0.45
 -15  -1  22    2.65    0.69
 -15   1  22    1.03    0.49
 -13  -1  22   11.89    1.21
  13  -1 -22   13.45    1.20
 -13   1  22   14.79    1.33
 -11  -1  22    4.69    0.75
  11  -1 -22    6.30    0.85
 -11   1  22    4.73    0.77
  11   1 -22    6.01    0.79
  -9  -1  22    3.77    0.79
   9  -1 -22    3.95    0.81
   9   1 -22    4.59    0.69
  -9   1  22    2.58    0.71
   7  -1 -22    2.97    0.71
  -7  -1  22    1.99    0.55
  -7   1  22    2.95    0.74
   7   1 -22    2.89    0.68
   5  -1 -22    8.92    1.06
  -5  -1  22   11.07    1.04
  -5   1  22   10.97    1.12
   5   1 -22   10.14    1.10
   3  -1 -22    4.30    0.87
  -3  -1  22    4.95    0.74
  -3   1  22    4.24    0.86
   3   1 -22    5.64    1.01
   1  -1 -22   12.89    1.30
  -1  -1  22   13.24    1.13
   1   1 -22   14.00    1.33
  -1   1  22   12.58    1.20
  -1  -1 -22    8.01    1.05
  -1   1 -22    8.38    1.05
   1   1  22    6.86    0.91
  -3  -1 -22    0.64    0.41
   3   1  22    2.59    0.62
  -3   1 -22    0.74    0.46
  -5  -1 -22    2.23    0.69
   5   1  22    1.24    0.46
  -5   1 -22    2.07    0.64
  18  -2 -22   -0.29    0.26
 -18  -2  22    0.11    0.29
  18   2 -22    0.10    0.33
 -18   2  22    0.01    0.23
  16  -2 -22   -0.08    0.25
 -16  -2  22   -0.30    0.23
 -16   2  22    0.10    0.25
  16   2 -22    0.29    0.34
 -14  -2  22    0.60    0.39
  14  -2 -22   -0.03    0.26
  14   2 -22    0.17    0.37
 -14   2  22    0.52    0.39
 -12  -2  22    1.69    0.57
  12  -2 -22    2.46    0.67
 -12   2  22    1.67    0.60
 -10  -2  22   -0.22    0.22
  10  -2 -22    0.15    0.30
 -10   2  22    0.18    0.28
  -8  -2  22    0.83    0.40
   8  -2 -22    0.57    0.37
   8   2 -22    0.62    0.35
  -8   2  22    0.55    0.38
  -6  -2  22    0.17    0.28
   6  -2 -22    0.29    0.35
  -6   2  22    0.11    0.34
   6   2 -22    0.56    0.36
   4  -2 -22    1.14    0.51
   4   2 -22    1.33    0.50
  -4   2  22    1.69    0.58
   2  -2 -22   -0.06    0.31
  -2   2  22   -0.13    0.26
   2   2 -22    0.32    0.40
   0  -2 -22    0.62    0.43
   0   2 -22    0.33    0.36
   0   2  22    0.11    0.27
  -2  -2 -22    0.04    0.31
   2   2  22    0.20    0.29
  -2   2 -22    0.25    0.35
  -4  -2 -22    0.31    0.34
   4   2  22   -0.27    0.21
  -4   2 -22   -0.06    0.28
  15  -3 -22   10.05    1.14
 -15  -3  22   10.89    1.18
  15   3 -22   11.18    1.26
 -15   3  22   13.57    1.35
  13  -3 -22   11.29    1.19
 -13  -3  22   11.20    1.16
  13   3 -22   10.93    1.23
 -13   3  22   11.75    1.26
  11  -3 -22    4.18    0.89
 -11  -3  22    4.57    0.86
 -11   3  22    4.98    0.84
   9  -3 -22    1.24    0.53
  -9   3  22    1.40    0.56
   7  -3 -22    0.13    0.34
  -7   3  22    0.07    0.28
   5  -3 -22    2.18    0.67
   5   3 -22    1.79    0.56
  -5   3  22    2.22    0.68
   3  -3 -22    3.53    0.86
  -3   3  22    2.54    0.74
   3   3 -22    3.44    0.75
   1  -3 -22    5.76    0.92
   1   3 -22    4.18    0.86
  -1   3  22    6.51    0.96
 -20   0  23    0.07    0.27
 -18   0  23   -0.05    0.29
 -16   0  23    0.12    0.31
 -14   0  23    0.14    0.32
  14   0 -23    0.22    0.29
  12   0 -23   -0.05    0.27
 -12   0  23   -0.09    0.25
  10   0 -23    0.33    0.33
 -10   0  23    0.27    0.32
   8   0 -23   -0.40    0.20
  -8   0  23   -0.08    0.28
   6   0 -23    0.07    0.29
  -6   0  23    0.00    0.25
   4   0 -23    0.30    0.28
  -4   0  23   -0.02    0.25
   2   0 -23    0.09    0.29
  -2   0  23   -0.21    0.21
   0   0 -23   -0.14    0.32
   0   0  23   -0.16    0.26
  -2   0 -23   -0.14    0.32
   2   0  23   -0.12    0.29
  -4   0 -23   -0.19    0.30
 -19  -1  23    0.01    0.30
 -19   1  23    0.15    0.36
  19   1 -23    0.23    0.37
 -17  -1  23    0.39    0.40
  17  -1 -23    1.05    0.61
 -17   1  23    0.49    0.39
 -15  -1  23    4.03    0.87
  15  -1 -23    2.03    0.59
 -15   1  23    1.70    0.62
  13  -1 -23    5.25    0.82
 -13  -1  23    6.64    0.92
 -13   1  23    7.44    0.97
  11  -1 -23   16.50    1.38
 -11  -1  23   17.40    1.43
 -11   1  23   17.14    1.46
  11   1 -23   14.34    1.25
   9  -1 -23    5.35    0.82
  -9  -1  23    5.76    0.84
  -9   1  23    7.05    0.95
   9   1 -23    6.53    0.89
  -7  -1  23   17.32    1.37
   7  -1 -23   17.81    1.50
  -7   1  23   18.12    1.48
   7   1 -23   17.09    1.40
  -5  -1  23    4.37    0.69
   5  -1 -23    5.15    0.99
   5   1 -23    2.97    0.74
  -5   1  23    3.11    0.76
  -3  -1  23    3.59    0.72
   3  -1 -23    3.61    0.87
  -3   1  23    3.90    0.80
   3   1 -23    2.73    0.68
  -1  -1  23    5.45    1.36
   1  -1 -23    5.27    1.01
  -1   1  23    6.24    0.86
   1   1 -23    4.83    0.97
  -1  -1 -23    0.01    0.36
   1   1  23    0.88    0.41
  -1   1 -23    1.32    0.56
  -3  -1 -23    0.37    0.43
  -3   1 -23    0.96    0.52
   3   1  23    0.54    0.41
 -16  -2  23    3.03    0.76
  16  -2 -23    3.67    0.81
 -16   2  23    2.93    0.75
  16   2 -23    4.00    0.96
 -14  -2  23    6.48    0.91
  14  -2 -23    5.76    0.86
 -14   2  23    8.03    1.08
  14   2 -23    6.04    0.96
  12  -2 -23    5.90    0.88
 -12  -2  23    5.64    0.83
 -12   2  23    5.45    0.89
 -10  -2  23    2.19    0.63
  10  -2 -23    2.40    0.66
 -10   2  23    2.09    0.63
  -8  -2  23    2.65    0.64
   8  -2 -23    3.62    0.81
  -8   2  23    2.85    0.73
   8   2 -23    4.77    0.89
   6  -2 -23    0.98    0.50
  -6  -2  23    1.53    0.51
  -6   2  23    1.78    0.62
   6   2 -23    1.44    0.57
   4  -2 -23    0.87    0.48
  -4   2  23    0.22    0.31
   4   2 -23    0.78    0.42
   2  -2 -23    4.32    0.95
   2   2 -23    1.90    0.64
  -2   2  23    4.33    0.91
   0  -2 -23    6.73    0.99
   0   2  23    9.14    1.09
   0   2 -23    6.52    0.97
 -16   0  24    1.57    0.62
 -14   0  24    4.83    0.95
  12   0 -24    1.73    0.56
 -12   0  24    1.86    0.61
 -10   0  24   11.64    1.20
  10   0 -24   14.86    1.32
   8   0 -24    5.63    0.86
  -8   0  24    5.87    0.86
   6   0 -24    1.76    0.62
  -6   0  24    3.39    0.76
   4   0 -24    0.34    0.36
  -4   0  24    1.69    0.55
   2   0 -24    4.09    0.90
  -2   0  24    4.52    0.76
   0   0  24    0.13    0.29
   0   0 -24    0.09    0.32
  15  -1 -24    4.08    0.81
 -15  -1  24    3.31    0.79
 -15   1  24    4.17    0.91
 -13  -1  24    4.86    0.98
  13  -1 -24    5.51    0.99
 -13   1  24    6.38    0.93
  11  -1 -24   12.46    1.21
 -11  -1  24   12.37    1.26
 -11   1  24   11.32    1.26
  11   1 -24   11.50    1.15
   9  -1 -24    0.30    0.33
  -9  -1  24    0.37    0.33
   9   1 -24   -0.01    0.28
  -9   1  24   -0.24    0.27
   7  -1 -24    4.27    0.90
  -7  -1  24    5.62    0.79
   7   1 -24    4.22    0.84
  -7   1  24    3.29    0.81
   5  -1 -24    8.36    1.08
  -5  -1  24    9.90    1.06
   5   1 -24    9.62    1.12
  -5   1  24   11.34    1.22
   3  -1 -24    8.52    1.12
  -3  -1  24    9.34    1.02
  -3   1  24    9.52    1.09
   3   1 -24    9.30    1.09
   1  -1 -24   11.06    1.27
   1   1 -24   10.43    1.22
  10  -2 -24    0.20    0.34
 -10  -2  24    0.25    0.31
 -10   2  24    0.23    0.36
  -8  -2  24    0.30    0.37
   8   2 -24    0.18    0.47
  -8   2  24    0.46    0.41
   0   0   0    0.00    0.00
;
_shelx_hkl_checksum     63840
_shelx_res_file
;
TITL c2c_a.res in C2/c
    c2c.res
    created by SHELXL-2018/3 at 18:58:38 on 20-Jul-2023
REM Old TITL c2c in C2/c
REM SHELXT solution in C2/c
REM R1 0.112, Rweak 0.001, Alpha 0.069, Orientation as input
REM Formula found by SHELXT: C18 N O5 Co
CELL 0.71073 27.0364 6.3093 20.6527 90 105.536 90
ZERR 4 0.0057 0.0013 0.0048 0 0.006 0
LATT 7
SYMM -X,+Y,0.5-Z
SFAC C H Co N O
UNIT 136 152 8 16 44
EQIV $1 1.5-X,1.5-Y,1-Z
DFIX 0.85 O5 H5b
DFIX 0.85 O5 H5a
DFIX 1.9 H1Wa N2
L.S. 32
PLAN  5
TEMP -100
HTAB O5 O3_$1
HTAB O5 N1
HTAB O1W N2
HTAB C11 N2
CONF
BOND $H
fmap 2
acta
REM <olex2.extras>
REM <HklSrc "%.\\c2cnew.hkl">
REM </olex2.extras>
WGHT    0.047500    5.848900
FVAR       0.05292
CO1   3    0.748345    0.122451    0.742165    11.00000    0.02253    0.01138 =
         0.01609    0.00042    0.00797   -0.00011
O1    5    0.775180    0.200995    0.663503    11.00000    0.03436    0.01494 =
         0.01936    0.00091    0.01301    0.00018
O2    5    0.777310    0.554542    0.676405    11.00000    0.03129    0.01686 =
         0.01957    0.00002    0.01316   -0.00037
O3    5    0.844132    0.863779    0.376471    11.00000    0.03460    0.02003 =
         0.01784    0.00048    0.00192   -0.00647
O4    5    0.793865    0.639812    0.304715    11.00000    0.02283    0.01500 =
         0.01272   -0.00080    0.00026   -0.00026
O5    5    0.694262    0.377635    0.723569    11.00000    0.02214    0.01434 =
         0.01684    0.00188    0.00605    0.00206
N1    4    0.616391    0.326149    0.779031    11.00000    0.02805    0.04037 =
         0.02933    0.00353    0.01086    0.00123
N2    4    0.501683    0.419450    0.935698    11.00000    0.02253    0.04229 =
         0.02712   -0.00229    0.01010   -0.00188
C1    1    0.783123    0.386799    0.646036    11.00000    0.01809    0.01838 =
         0.01521    0.00173    0.00365    0.00097
C2    1    0.800762    0.415018    0.583681    11.00000    0.02141    0.02328 =
         0.01596    0.00133    0.00588    0.00241
C3    1    0.806107    0.616196    0.560013    11.00000    0.03358    0.01374 =
         0.02235   -0.00215    0.01273    0.00061
AFIX  43
H3    2    0.799069    0.736233    0.583858    11.00000   -1.20000
AFIX   0
C4    1    0.821690    0.644916    0.501617    11.00000    0.04525    0.01694 =
         0.02323    0.00328    0.01601   -0.00182
AFIX  43
H4    2    0.824641    0.784229    0.485601    11.00000   -1.20000
AFIX   0
C5    1    0.832910    0.472684    0.466717    11.00000    0.01942    0.02065 =
         0.01484   -0.00007    0.00337   -0.00056
C6    1    0.827685    0.271274    0.490555    11.00000    0.03563    0.01842 =
         0.02574   -0.00149    0.01379    0.00166
AFIX  43
H6    2    0.835191    0.151654    0.466903    11.00000   -1.20000
AFIX   0
C7    1    0.811752    0.240788    0.548124    11.00000    0.03701    0.01540 =
         0.02704    0.00309    0.01601    0.00141
AFIX  43
H7    2    0.808268    0.101157    0.563545    11.00000   -1.20000
AFIX   0
C8    1    0.851443    0.497025    0.403656    11.00000    0.02462    0.01971 =
         0.01714    0.00281    0.00691    0.00139
AFIX  23
H8A   2    0.889229    0.513829    0.417283    11.00000   -1.20000
H8B   2    0.843514    0.364930    0.377015    11.00000   -1.20000
AFIX   0
C9    1    0.828372    0.680853    0.359397    11.00000    0.02140    0.02297 =
         0.01718   -0.00206    0.01044   -0.00146
C10   1    0.601904    0.488999    0.810863    11.00000    0.04595    0.03526 =
         0.04321    0.00248    0.02246   -0.00422
AFIX  43
H10   2    0.617359    0.623322    0.809065    11.00000   -1.20000
AFIX   0
C11   1    0.565396    0.471058    0.846365    11.00000    0.05282    0.03392 =
         0.04969   -0.00567    0.03242   -0.00245
AFIX  43
H11   2    0.556036    0.591621    0.867983    11.00000   -1.20000
AFIX   0
C12   1    0.542649    0.277935    0.850292    11.00000    0.02775    0.03547 =
         0.02877    0.00071    0.00884   -0.00139
C13   1    0.558019    0.109276    0.818122    11.00000    0.03812    0.03011 =
         0.04205    0.00082    0.01720   -0.00348
AFIX  43
H13   2    0.543538   -0.027144    0.819787    11.00000   -1.20000
AFIX   0
C14   1    0.594592    0.139299    0.783410    11.00000    0.04003    0.03447 =
         0.03568   -0.00081    0.01683    0.00522
AFIX  43
H14   2    0.604698    0.020841    0.761580    11.00000   -1.20000
AFIX   0
C15   1    0.501687    0.249184    0.888049    11.00000    0.03649    0.04271 =
         0.03650   -0.00357    0.01619   -0.00480
AFIX  23
H15A  2    0.467525    0.242547    0.855163    11.00000   -1.20000
H15B  2    0.507536    0.112621    0.912525    11.00000   -1.20000
AFIX   0
C16   1    0.545627    0.401722    0.995101    11.00000    0.02187    0.04957 =
         0.03340   -0.00044    0.00994    0.00601
AFIX  23
H16A  2    0.577929    0.403010    0.981173    11.00000   -1.20000
H16B  2    0.543748    0.265931    1.018344    11.00000   -1.20000
AFIX   0
C17   1    0.454488    0.415342    0.957457    11.00000    0.01973    0.06079 =
         0.03130   -0.00816    0.00763   -0.00409
AFIX  23
H17A  2    0.452101    0.279572    0.980461    11.00000   -1.20000
H17B  2    0.424369    0.426346    0.917854    11.00000   -1.20000
AFIX   0
O1W   5    0.453476    0.737013    0.841991    10.50000    0.16547    0.11978 =
         0.11495    0.01284    0.05202   -0.00801
AFIX   3
H1WA  2    0.455906    0.672793    0.879981    10.50000   -1.50000
H1WB  2    0.468736    0.858073    0.853331    10.50000   -1.50000
AFIX   0
H5A   2    0.681319    0.440213    0.686413    11.00000    0.04447
H5B   2    0.670509    0.358735    0.743221    11.00000    0.07218
HKLF 4
REM  c2c_a.res in C2/c
REM wR2 = 0.113278, GooF = S = 1.06067, Restrained GooF = 1.08785 for all data
REM R1 = 0.041361 for 2334 Fo > 4sig(Fo) and 0.058147 for all 3089 data
REM 243 parameters refined using 3 restraints
END
WGHT      0.0477      5.8311
REM Highest difference peak  0.650,  deepest hole -0.658,  1-sigma level  0.080
Q1    1   0.8064  0.6202  0.2720  11.00000  0.05    0.44
Q2    1   0.7823  0.7038  0.6814  11.00000  0.05    0.40
Q3    1   0.7589  0.1200  0.7808  11.00000  0.05    0.37
Q4    1   0.8151  0.3320  0.5801  11.00000  0.05    0.33
Q5    1   0.4802  0.4042  0.9406  11.00000  0.05    0.32
;
_shelx_res_checksum     79482
data_global
_journal_date_recd_electronic     2023-07-21
_journal_date_accepted     2023-07-25
_journal_name_full     'IUCrData'
_journal_year     2023
_journal_volume     8
_journal_issue      1
_journal_page_first     0
_journal_page_last     0
_journal_paper_category     HM
_journal_paper_doi     10.1107/S241431462300648X
_journal_coeditor_code     BT4140
_publ_contact_author     'LaDuca, Robert L.'
_publ_contact_author_address
;
E-35 Holmes Hall
Michigan State University
Lyman Briggs College
919 E. Shaw Lane
East Lansing
MI 48825
USA
;
_publ_contact_author_email     laduca@msu.edu
_publ_contact_author_fax     ?
_publ_section_title
;
Poly[[(\m-aqua)[\m~4~-4-(carboxylatomethyl)benzoato]cobalt(II)]
hemi[1,4-bis(pyridin-4-ylmethyl)piperazine] hemihydrate]
;
loop_
    _publ_author_name
    _publ_author_footnote
    _publ_author_address
    'Gaskin, Gabrielle J.' .
;
E-35 Holmes Hall
Michigan State University
Lyman Briggs College
919 E. Shaw Lane
East Lansing
MI 48825
USA
;
    'LaDuca, Robert L.' .
;
E-35 Holmes Hall
Michigan State University
Lyman Briggs College
919 E. Shaw Lane
East Lansing
MI 48825
USA
;
_publ_section_synopsis
;
A divalent cobalt two-dimensional slab coordination polymer with cocrystallized
species, {[Co(cmb)(H~2~O)].0.5(bpmp)\\cdot0.5H~2~O}<i>~n~</i> (where cmb is
4-(carboxylatomethyl)benzoate and bpmp is
1,4-bis(pyridin-4-ylmethyl)piperazine, was structurally characterized by
single-crystal X-ray diffraction.
;
