# Supplementary material for: Poly[[(μ-aqua)[μ4-4-(carboxyl­atometh­yl)ben­zo­ato]cobalt(II)] hemi[1,4-bis­(pyridin-4-ylmeth­yl)piper­azine] hemihydrate]
Source: IUCrdata. 2023 Jul 28;8(Pt 7):x230648. doi: 10.1107/S241431462300648X (PMC10626604; doi:10.1107/S241431462300648X)
Supplement: Supplementary file 2 [file x-08-x230648-Isup2.hkl]

data_I                                                                          
_shelx_title ' c2c_a.res in C2/c'                                               
_shelx_refln_list_code          4                                               
_shelx_F_calc_maximum      599.07                                               
_exptl_crystal_F_000      1648.00                                               
_reflns_d_resolution_high  0.8284                                               
                                                                                
loop_                                                                           
 _space_group_symop_operation_xyz                                               
 'x, y, z'                                                                      
 '-x, y, -z+1/2'                                                                
 'x+1/2, y+1/2, z'                                                              
 '-x+1/2, y+1/2, -z+1/2'                                                        
 '-x, -y, -z'                                                                   
 'x, -y, z-1/2'                                                                 
 '-x+1/2, -y+1/2, -z'                                                           
 'x+1/2, -y+1/2, z-1/2'                                                         
                                                                                
_cell_length_a    27.0364                                                       
_cell_length_b     6.3093                                                       
_cell_length_c    20.6527                                                       
_cell_angle_alpha  90.000                                                       
_cell_angle_beta  105.536                                                       
_cell_angle_gamma  90.000                                                       
                                                                                
_shelx_F_squared_multiplier     1.000                                           
                                                                                
loop_                                                                           
 _refln_index_h                                                                 
 _refln_index_k                                                                 
 _refln_index_l                                                                 
 _refln_F_squared_calc                                                          
 _refln_F_squared_meas                                                          
 _refln_F_squared_sigma                                                         
 _refln_observed_status                                                         
   4   0   0      77810.12      78068.53      2038.65 o                         
   6   0   0        133.30        157.09        42.84 o                         
   8   0   0       8019.83       8179.59       303.48 o                         
  10   0   0       5873.96       5237.65       242.78 o                         
  12   0   0       7676.06       8499.37       293.50 o                         
  14   0   0      17420.08      16737.66       442.95 o                         
  16   0   0      12288.34      12383.88       368.40 o                         
  18   0   0         99.30         66.10        40.24 o                         
  20   0   0      25487.44      27244.39      1094.30 o                         
   1   1   0       6762.20       7233.11       109.93 o                         
   3   1   0      50545.36      53462.55       715.81 o                         
   5   1   0      18305.45      18996.57       341.66 o                         
   7   1   0       5736.55       6059.78       122.73 o                         
   9   1   0       1695.00       1597.84        72.18 o                         
  11   1   0        461.36        495.70        48.44 o                         
  13   1   0       1963.20       1685.66        73.09 o                         
  15   1   0        779.67        745.51        66.16 o                         
  17   1   0        833.01        839.89       155.05 o                         
  19   1   0        358.61        283.12        55.62 o                         
  21   1   0        985.69        894.22        97.27 o                         
  23   1   0         42.92         37.13        56.76 o                         
  25   1   0        454.78        457.00       164.23 o                         
  27   1   0       1317.71        956.84       242.78 o                         
  29   1   0        336.90        257.06       146.38 o                         
   0   2   0        216.76         70.32        30.78 o                         
   2   2   0        318.61        527.38        41.31 o                         
   4   2   0       1730.05       1381.81        54.38 o                         
   6   2   0       5641.66       5639.53       122.14 o                         
   8   2   0        409.83        337.88        30.34 o                         
  10   2   0        413.12        477.74        32.19 o                         
  12   2   0         98.36        107.21        20.59 o                         
  14   2   0       2513.41       2682.12       143.71 o                         
  16   2   0        335.63        408.16        62.27 o                         
  18   2   0         11.71         67.49        53.55 o                         
  20   2   0       1091.24        871.16       136.33 o                         
  22   2   0        560.91        592.55       237.43 o                         
  24   2   0        208.00        230.98        93.44 o                         
  26   2   0         56.40         46.41        99.97 o                         
  28   2   0         11.61         60.70       103.54 o                         
  30   2   0         12.90        -64.27        96.40 o                         
   1   3   0         67.23         53.34        19.52 o                         
   3   3   0        947.44       1140.76        60.71 o                         
   5   3   0         12.22         -2.25        13.57 o                         
   7   3   0       5362.75       6665.47       172.44 o                         
   9   3   0          9.30         19.49        16.13 o                         
  11   3   0       5790.04       5876.08       185.28 o                         
  13   3   0        228.73        209.37       107.11 o                         
  15   3   0        285.00        226.12        98.18 o                         
  17   3   0        159.13         77.83        56.43 o                         
  19   3   0        108.53         76.90        63.34 o                         
  21   3   0         18.07         -1.00        52.15 o                         
  23   3   0         46.71        100.26        76.97 o                         
  25   3   0        363.48        369.64       135.67 o                         
  27   3   0       2016.56       2258.40       245.30 o                         
   0   4   0      37496.53      39659.39       732.88 o                         
   2   4   0      33663.07      34122.54       499.77 o                         
   4   4   0      18529.14      18237.86       345.28 o                         
   6   4   0      11605.09      10954.99       286.01 o                         
   8   4   0       3450.83       3423.21       123.66 o                         
  10   4   0       3629.68       2943.75       245.30 o                         
  12   4   0       2809.72       2803.28       462.36 o                         
  14   4   0       5713.58       5188.17       288.07 o                         
  16   4   0       8307.64       8040.97       382.17 o                         
  18   4   0      10115.26      11218.10       824.74 o                         
  20   4   0      10602.61      10854.75       479.35 o                         
  22   4   0       6783.00       6746.87       478.42 o                         
  24   4   0       4712.75       4555.82       708.71 o                         
  26   4   0       2218.32       2544.46       252.31 o                         
   1   5   0          7.78          7.71        25.95 o                         
   3   5   0         10.15          6.76        30.74 o                         
   5   5   0          0.25        -28.12        28.12 o                         
   7   5   0       7790.54       8168.97       288.67 o                         
   9   5   0       4882.44       4809.88       277.67 o                         
  11   5   0       1361.32       1398.97       185.66 o                         
  13   5   0         65.84         55.02        62.48 o                         
  15   5   0         24.14         20.75        59.18 o                         
  17   5   0         17.39        -14.57        62.51 o                         
  19   5   0        118.48        151.43        87.93 o                         
  21   5   0          0.82         -8.47        64.34 o                         
  23   5   0        424.82        673.14       224.93 o                         
   0   6   0        251.22        414.16       142.81 o                         
   2   6   0         90.43        122.13        91.04 o                         
   4   6   0       4477.80       4898.43       276.37 o                         
   6   6   0          1.84         43.29        59.96 o                         
   8   6   0        154.31        135.08        73.74 o                         
  10   6   0         92.31         13.02        64.04 o                         
  12   6   0        156.79         82.24       126.75 o                         
  14   6   0          8.85         60.28        87.07 o                         
  16   6   0       1221.64       1176.71       199.40 o                         
  18   6   0         72.89         11.26        74.19 o                         
   1   7   0        270.85        176.63        85.39 o                         
   3   7   0         12.70         42.84       117.82 o                         
   5   7   0        296.40        299.91       153.52 o                         
   7   7   0        151.93         89.26        99.97 o                         
   9   7   0         70.80        -25.24        73.08 o                         
  11   7   0        142.68        199.76       103.42 o                         
 -31   1   1         31.44         78.55       103.54 o                         
 -29   1   1         71.22         49.98       110.68 o                         
 -27   1   1         33.28         -7.14        92.83 o                         
 -25   1   1       1360.07       1342.44       260.63 o                         
 -23   1   1        481.19        628.38       185.66 o                         
 -21   1   1       4511.12       4030.65       180.06 o                         
 -19   1   1        581.79        644.14        82.08 o                         
 -17   1   1       1158.37        929.25       103.74 o                         
 -15   1   1         63.37         36.21        20.90 o                         
 -13   1   1       2172.67       2193.03        81.09 o                         
 -11   1   1       1165.82       1077.47        52.19 o                         
  -9   1   1       2480.83       2011.88        90.70 o                         
  -7   1   1       5424.62       4789.64       100.38 o                         
  -5   1   1       5419.95       6370.41        97.66 o                         
  -3   1   1      40053.91      41816.00       462.85 o                         
  -1   1   1      10625.94      12318.72       220.50 o                         
   1   1   1      12611.38      14679.76       235.11 o                         
   3   1   1          5.03        144.97        25.05 o                         
   5   1   1       7573.98       6793.72       244.27 o                         
   7   1   1        106.94         39.46        17.06 o                         
   9   1   1          0.69         -4.02        15.88 o                         
  11   1   1       2280.84       2308.52        83.00 o                         
  13   1   1       1411.09       1451.21        70.32 o                         
  15   1   1        133.00         88.15        28.02 o                         
  17   1   1       3328.96       3432.06       124.74 o                         
  19   1   1         90.94        144.53        42.47 o                         
  21   1   1       1490.10       1462.74       138.78 o                         
  23   1   1        251.98        253.60        80.67 o                         
  25   1   1        479.01        214.22       124.96 o                         
  27   1   1         72.24         14.28        99.97 o                         
  29   1   1          3.71          0.00        96.40 o                         
 -30   2   1       3008.47       2774.14       364.17 o                         
 -28   2   1       1240.70       1131.79       267.77 o                         
 -26   2   1       6073.98       6423.00       510.56 o                         
 -24   2   1       2429.22       2279.73       193.61 o                         
 -22   2   1       2178.62       2489.37       424.87 o                         
 -20   2   1       2682.69       2602.11       305.26 o                         
 -18   2   1       2102.38       1998.25       169.09 o                         
 -16   2   1       2721.75       2257.77       266.24 o                         
 -14   2   1      18697.97      17987.46       395.61 o                         
 -12   2   1      56333.41      58289.03       744.35 o                         
 -10   2   1      68300.42      70963.05       880.43 o                         
  -8   2   1      25261.01      24831.81       387.26 o                         
  -6   2   1      27893.65      26824.52       360.49 o                         
  -4   2   1      10890.42      11003.32       162.08 o                         
  -2   2   1      13260.65      13458.30       299.73 o                         
   0   2   1      14783.40      14511.65       245.59 o                         
   2   2   1      20242.32      20305.75       489.17 o                         
   4   2   1      33325.96      32605.86       480.56 o                         
   6   2   1      75235.54      78101.48      1064.95 o                         
   8   2   1      57708.79      58117.25       816.52 o                         
  10   2   1      47914.77      50922.61       649.82 o                         
  12   2   1      26327.17      27111.86       439.25 o                         
  14   2   1       6797.34       6077.69       153.94 o                         
  16   2   1       4466.22       4883.67       248.43 o                         
  18   2   1       9922.83      10942.54       409.26 o                         
  20   2   1       8100.04       8088.78       354.16 o                         
  22   2   1       2762.76       3219.54       226.54 o                         
  24   2   1        328.52        248.78        94.45 o                         
  26   2   1       2576.83       2895.53       346.32 o                         
  28   2   1       1685.11       1395.99       296.34 o                         
 -29   3   1         39.28         96.40       132.10 o                         
 -27   3   1         27.54          1.40        70.55 o                         
 -25   3   1        604.88        467.69       121.96 o                         
 -23   3   1         15.28         -5.65        58.11 o                         
 -21   3   1        358.28        402.72       111.81 o                         
 -19   3   1         99.47        103.09        59.96 o                         
 -17   3   1       2222.24       2668.99       626.59 o                         
 -15   3   1        271.99        163.69        65.06 o                         
 -13   3   1       1150.04       1261.77       158.88 o                         
 -11   3   1        273.99        263.09        47.70 o                         
  -9   3   1        247.56        319.54        31.95 o                         
  -7   3   1       2319.90       2305.61        75.97 o                         
  -5   3   1         15.21         42.93        17.50 o                         
  -3   3   1       1003.12        972.35        51.80 o                         
  -1   3   1       6637.11       6781.32       146.06 o                         
   1   3   1         84.97        100.33        23.46 o                         
   3   3   1        178.38        192.47        33.01 o                         
   5   3   1       1259.51       1304.23        60.79 o                         
   7   3   1       6592.54       6621.65       149.54 o                         
   9   3   1       1088.16        908.98        72.32 o                         
  11   3   1         24.91         23.97        25.98 o                         
  13   3   1        114.33         57.64        43.70 o                         
  15   3   1        238.25        117.02        82.12 o                         
  17   3   1       1381.17       1429.98       278.48 o                         
  19   3   1       2631.65       2377.12       198.68 o                         
  21   3   1       1417.53       1315.42       186.77 o                         
  23   3   1       1701.63       1237.76       205.29 o                         
  25   3   1         27.32        -11.50        63.25 o                         
  27   3   1         47.10        -24.18        66.58 o                         
 -26   4   1        175.56        189.41        95.73 o                         
 -24   4   1        189.31         16.07        70.69 o                         
 -22   4   1         93.20        189.13        99.97 o                         
 -20   4   1        390.47        289.59       124.96 o                         
 -18   4   1          0.21         23.66        50.80 o                         
 -16   4   1         12.39         18.35        57.13 o                         
 -14   4   1        840.00        867.63       141.31 o                         
 -12   4   1        365.32        211.39       108.89 o                         
 -10   4   1         15.39         31.83        44.13 o                         
  -8   4   1        241.71        217.95        39.91 o                         
  -6   4   1        327.69        361.80        41.62 o                         
  -4   4   1        661.59        548.70       123.44 o                         
  -2   4   1       1376.81       1259.25        67.64 o                         
   0   4   1        266.94        271.10        43.23 o                         
   2   4   1          1.14         -4.94        18.45 o                         
   4   4   1       1463.87       1357.94        79.03 o                         
   6   4   1        245.37        235.72        41.77 o                         
   8   4   1          7.41         -6.74        22.94 o                         
  10   4   1        764.06        677.55       118.66 o                         
  12   4   1          3.45        -26.58        33.46 o                         
  14   4   1        325.28        414.70       108.76 o                         
  16   4   1         95.85         30.35        60.59 o                         
  18   4   1        274.22        389.16       110.61 o                         
  20   4   1          7.73        -41.02        61.81 o                         
  22   4   1        150.33        116.55       162.45 o                         
  24   4   1        302.20        269.64       110.68 o                         
  26   4   1         11.71         62.40        83.20 o                         
 -23   5   1       1029.02       1561.67       517.70 o                         
 -21   5   1        757.33        683.03       159.45 o                         
 -19   5   1       1361.19       1242.12       200.69 o                         
 -17   5   1        124.17        147.91        79.49 o                         
 -15   5   1        397.53        210.46        89.78 o                         
 -13   5   1         33.62        -44.58        46.89 o                         
 -11   5   1        135.12         25.63       108.89 o                         
  -9   5   1        866.87       1132.95       160.18 o                         
  -7   5   1       3334.20       2775.19       261.12 o                         
  -5   5   1       7886.43       8464.63       594.46 o                         
  -3   5   1          0.15        -11.41        28.87 o                         
  -1   5   1       1134.95       1171.90        82.97 o                         
   1   5   1       4282.57       3995.35       216.44 o                         
   3   5   1         74.33        118.97        41.15 o                         
   5   5   1        398.22        375.50        72.33 o                         
   7   5   1       2855.83       3131.33       164.34 o                         
   9   5   1        636.24        492.43       112.15 o                         
  11   5   1        864.84        816.98       146.90 o                         
  13   5   1       3454.23       3632.95       258.76 o                         
  15   5   1        233.76         96.28       146.38 o                         
  17   5   1        101.12         20.19        69.12 o                         
  19   5   1       1139.40       1392.90       217.07 o                         
  21   5   1        771.01        768.44       282.05 o                         
  23   5   1        461.73        355.10       119.92 o                         
 -18   6   1       2326.80       2812.39       263.74 o                         
 -16   6   1       5071.42       5012.34       564.11 o                         
 -14   6   1      12203.66      12422.96      1267.46 o                         
 -12   6   1      16552.46      17303.15       638.66 o                         
 -10   6   1      20172.55      20618.41       695.25 o                         
  -8   6   1       9132.32       9935.15       451.64 o                         
  -6   6   1       5513.25       5852.33       312.56 o                         
  -4   6   1       1423.77       1663.77       239.21 o                         
  -2   6   1         76.29        -27.59        38.92 o                         
   0   6   1       4600.78       4737.03       392.73 o                         
   2   6   1       1703.84       1593.41       156.28 o                         
   4   6   1       1957.63       1679.95       135.37 o                         
   6   6   1       7239.79       6571.86       338.04 o                         
   8   6   1       4095.99       3953.70       365.96 o                         
  10   6   1       5425.78       5161.76       442.72 o                         
  12   6   1       5328.17       5459.70       374.88 o                         
  14   6   1       5171.29       6209.85       373.41 o                         
  16   6   1       5574.10       5680.24       364.80 o                         
  18   6   1       3773.75       3823.87       310.53 o                         
 -11   7   1          2.79          0.71       130.32 o                         
  -9   7   1          0.08        -53.55        99.97 o                         
  -7   7   1          5.70        -28.56        92.83 o                         
  -5   7   1        223.68        217.79       132.10 o                         
  -3   7   1        255.41        317.76       149.95 o                         
  -1   7   1         79.46         -4.83        66.05 o                         
   1   7   1        246.56        102.85        71.12 o                         
   3   7   1         21.52         21.42       107.11 o                         
   5   7   1        240.27        160.66       128.53 o                         
   7   7   1         14.86         17.85        92.83 o                         
   9   7   1        414.77        378.68       119.74 o                         
  11   7   1        154.87        119.81        99.70 o                         
 -28   0   2       4946.89       5209.09       478.42 o                         
 -26   0   2      11121.62      13113.77       699.78 o                         
 -24   0   2       4958.06       5184.10       396.31 o                         
 -22   0   2      13899.58      14370.52       689.07 o                         
 -20   0   2       7485.53       8665.16       485.56 o                         
 -18   0   2       4894.23       4458.15       199.85 o                         
 -16   0   2       3704.49       3697.90       189.23 o                         
 -14   0   2      17207.51      16830.53       429.03 o                         
 -12   0   2       1370.68       1045.93        78.91 o                         
 -10   0   2       2987.88       3898.32       171.38 o                         
  -8   0   2        108.46        258.06        39.46 o                         
  -6   0   2      85172.09      81187.20      1237.07 o                         
  -4   0   2      66286.70      73284.49      1365.46 o                         
  -2   0   2      53138.99      56196.77      1503.10 o                         
   0   0   2      42612.28      42201.13      1131.79 o                         
   2   0   2      81163.68      85783.98      2263.58 o                         
   4   0   2       5024.68       3895.21       182.09 o                         
   6   0   2     358881.44     357031.62      9339.95 o                         
   8   0   2     236437.94     239639.61      6251.62 o                         
  10   0   2      28924.92      29719.31       924.71 o                         
  12   0   2       1757.39       1438.84       142.81 o                         
  14   0   2       1383.29       1231.76       146.38 o                         
  16   0   2       6659.77       6540.82       357.03 o                         
  18   0   2      17686.90      18911.96       735.49 o                         
  20   0   2       6674.16       6162.37       382.02 o                         
 -31   1   2       1203.84       1242.47       289.20 o                         
 -29   1   2          0.50         57.13        92.83 o                         
 -27   1   2        291.80          7.14        85.69 o                         
 -25   1   2         21.65         14.28        74.98 o                         
 -23   1   2       2324.41       2136.21       173.32 o                         
 -21   1   2        278.54        213.32        76.37 o                         
 -19   1   2        285.58        189.52        52.11 o                         
 -17   1   2         80.78         49.52        32.09 o                         
 -15   1   2         40.25         64.01        23.59 o                         
 -13   1   2        140.56        102.02        23.44 o                         
 -11   1   2       3314.16       3274.64        89.80 o                         
  -9   1   2          8.02        -10.28        20.09 o                         
  -7   1   2         98.20         94.49        23.45 o                         
  -5   1   2       2265.81       2128.17        59.79 o                         
  -3   1   2      10515.10      10580.02       309.41 o                         
  -1   1   2       3903.90       3857.55        97.30 o                         
   1   1   2         59.89         31.48        14.38 o                         
   3   1   2      68027.55      70246.09      1099.96 o                         
   5   1   2       1394.03       1156.74        43.65 o                         
   7   1   2      11784.08      11624.22       206.26 o                         
   9   1   2       5908.07       6685.33       186.57 o                         
  11   1   2      17132.96      19127.95       330.41 o                         
  13   1   2       8175.26       8477.74       194.16 o                         
  15   1   2        913.05        772.76        65.90 o                         
  17   1   2        499.21        353.39        49.65 o                         
  19   1   2        633.26        529.70        78.74 o                         
  21   1   2       1588.09       1533.30       221.36 o                         
  23   1   2        393.75        415.20        99.51 o                         
  25   1   2        231.88        267.77       128.53 o                         
  27   1   2        764.58        721.20       196.37 o                         
 -30   2   2         17.24         60.70       121.39 o                         
 -28   2   2        277.22        178.52       146.38 o                         
 -26   2   2        428.67        414.16       178.52 o                         
 -24   2   2        427.17        228.50        87.93 o                         
 -22   2   2          0.10        -36.89        62.48 o                         
 -20   2   2        132.52         65.89        55.37 o                         
 -18   2   2         12.34        -24.98        24.98 o                         
 -16   2   2        407.25        373.51        62.98 o                         
 -14   2   2        604.90        630.32        56.13 o                         
 -12   2   2       1046.37       1049.12        39.97 o                         
 -10   2   2          2.58        -10.83        10.83 o                         
  -8   2   2       4986.40       6000.98       103.57 o                         
  -6   2   2        432.15        308.20        30.04 o                         
  -4   2   2        922.41        719.46        39.57 o                         
  -2   2   2       1118.96       1248.53        95.35 o                         
   0   2   2          0.30        -15.00        15.00 o                         
   2   2   2       3016.38       2617.43        77.91 o                         
   4   2   2        888.56        685.61        33.94 o                         
   6   2   2       1271.01       1256.67        76.02 o                         
   8   2   2          0.54         -6.49        24.50 o                         
  10   2   2       2266.57       2568.10       103.37 o                         
  12   2   2        359.79        385.97        36.43 o                         
  14   2   2        163.27         95.75        34.87 o                         
  16   2   2         66.35         11.94        64.27 o                         
  18   2   2        435.76        225.95        92.83 o                         
  20   2   2       1266.99       1145.16       160.37 o                         
  22   2   2         99.22         -2.38        55.76 o                         
  24   2   2        623.67        534.08       119.42 o                         
  26   2   2        103.79         29.54        68.57 o                         
  28   2   2       1108.05       1167.49       271.34 o                         
 -29   3   2        579.64        771.19       249.92 o                         
 -27   3   2        933.57        709.25       148.37 o                         
 -25   3   2        253.44        189.51        95.04 o                         
 -23   3   2         49.46         11.26        60.55 o                         
 -21   3   2       2404.86       2533.24       209.44 o                         
 -19   3   2          1.46         28.56        50.49 o                         
 -17   3   2        377.40        236.27        77.77 o                         
 -15   3   2          5.12        -26.67        42.70 o                         
 -13   3   2       1483.05       1431.83       134.20 o                         
 -11   3   2       2018.72       1974.25        75.54 o                         
  -9   3   2        477.00        558.07        36.97 o                         
  -7   3   2        143.80         77.47        21.45 o                         
  -5   3   2       8255.46       9096.34       234.29 o                         
  -3   3   2      11320.47      12710.57       253.57 o                         
  -1   3   2        187.16        251.16        33.60 o                         
   1   3   2        360.24        346.92        43.21 o                         
   3   3   2       3697.13       3606.38       130.48 o                         
   5   3   2        548.60        652.29        53.59 o                         
   7   3   2        906.29        651.11        71.41 o                         
   9   3   2        100.84        100.26        35.56 o                         
  11   3   2        737.87        838.76        95.87 o                         
  13   3   2       1355.44       1736.56       152.72 o                         
  15   3   2       1830.20       1996.09       362.39 o                         
  17   3   2        628.01        915.54       146.17 o                         
  19   3   2       1880.44       1637.51       189.23 o                         
  21   3   2        572.05        491.08       121.77 o                         
  23   3   2        317.06        189.02        84.07 o                         
  25   3   2        716.96        712.61       198.15 o                         
  27   3   2       1258.72        965.68       180.39 o                         
 -26   4   2       4918.89       4720.82       328.58 o                         
 -24   4   2       4967.62       5272.78       342.65 o                         
 -22   4   2       7474.11       7805.18       406.16 o                         
 -20   4   2       5726.45       5639.21       333.22 o                         
 -18   4   2       6728.33       7484.40       370.70 o                         
 -16   4   2      10272.97       9170.26       815.82 o                         
 -14   4   2       9149.28       8951.00       446.29 o                         
 -12   4   2      11018.17      10931.12       437.36 o                         
 -10   4   2       5723.57       5923.12       283.81 o                         
  -8   4   2       6991.35       6754.21       257.31 o                         
  -6   4   2      11657.96      11386.83       228.98 o                         
  -4   4   2      13421.38      12567.85       281.27 o                         
  -2   4   2      37643.55      38822.51       560.44 o                         
   0   4   2      29281.72      29416.67       447.39 o                         
   2   4   2      24993.36      25764.33       402.82 o                         
   4   4   2       7795.46       7249.49       262.97 o                         
   6   4   2       6109.26       5915.38       207.90 o                         
   8   4   2       7730.46       7931.32       251.90 o                         
  10   4   2       6549.83       6455.41       310.40 o                         
  12   4   2      10144.44      10386.75       701.57 o                         
  14   4   2       5510.10       4904.30       398.09 o                         
  16   4   2       5555.34       6159.07       334.50 o                         
  18   4   2       7352.08       6728.71       665.86 o                         
  20   4   2       4270.62       4381.41       340.97 o                         
  22   4   2       5767.47       6210.57       380.24 o                         
  24   4   2       1796.92       1673.48       294.55 o                         
 -23   5   2        895.16        762.26       169.09 o                         
 -21   5   2          1.67         -9.65        71.92 o                         
 -19   5   2        879.29        708.94       151.48 o                         
 -17   5   2          7.08         25.95        65.49 o                         
 -15   5   2        795.42        704.01       212.43 o                         
 -13   5   2        123.53        -39.36        54.23 o                         
 -11   5   2       1166.65       1098.53       162.82 o                         
  -9   5   2        125.79        175.81        72.05 o                         
  -7   5   2        928.95        972.90       100.68 o                         
  -5   5   2        337.70        353.39        67.77 o                         
  -3   5   2        285.41        267.29        51.91 o                         
  -1   5   2      15932.49      16413.69       314.14 o                         
   1   5   2       1284.95       1231.51        86.21 o                         
   3   5   2         78.23         93.57        37.65 o                         
   5   5   2        144.33        140.30        54.95 o                         
   7   5   2       1305.65       1145.28        86.30 o                         
   9   5   2        637.65        547.12       323.11 o                         
  11   5   2       1642.17       1384.22       173.32 o                         
  13   5   2       2753.79       2709.87       224.65 o                         
  15   5   2       2343.32       2770.79       236.04 o                         
  17   5   2       3360.13       3596.99       276.02 o                         
  19   5   2        132.37        176.24        96.98 o                         
  21   5   2          5.79         -6.74        61.55 o                         
 -18   6   2        299.50         87.21        84.84 o                         
 -16   6   2         68.61         -6.62        69.39 o                         
 -14   6   2          8.06        -63.65        65.49 o                         
 -12   6   2        142.87         74.43        74.44 o                         
 -10   6   2       1657.39       1554.25       184.00 o                         
  -8   6   2        676.43        617.51       129.56 o                         
  -6   6   2        230.82        195.14        83.87 o                         
  -4   6   2       1387.92       1167.49       239.21 o                         
  -2   6   2        223.78         98.39        65.49 o                         
   0   6   2        929.70        922.07       162.45 o                         
   2   6   2       1803.43       1648.39       111.08 o                         
   4   6   2       2518.56       2928.72       144.92 o                         
   6   6   2        962.38       1162.60       170.28 o                         
   8   6   2          1.11        -14.28        64.27 o                         
  10   6   2        762.36       1015.78       169.68 o                         
  12   6   2        539.13        504.67       130.37 o                         
  14   6   2         36.72         28.56        75.74 o                         
  16   6   2        380.61        276.20       111.31 o                         
  18   6   2         16.54        -67.84        67.84 o                         
 -11   7   2        364.98        565.90       156.52 o                         
  -9   7   2        250.85         60.70       128.53 o                         
  -7   7   2          1.11        -35.70       110.68 o                         
  -5   7   2         62.65         17.85        89.26 o                         
  -3   7   2         69.97         46.41       107.11 o                         
  -1   7   2        180.99         28.00        71.65 o                         
   1   7   2         24.26        -39.10        57.13 o                         
   3   7   2          0.72         49.98       110.68 o                         
   5   7   2          3.53        -17.85        85.69 o                         
   7   7   2        463.00        517.70       207.08 o                         
   9   7   2        113.59         87.90        78.78 o                         
  11   7   2         56.77         39.27        89.26 o                         
 -31   1   3        107.79        157.09       132.10 o                         
 -29   1   3        475.41        310.62       142.81 o                         
 -27   1   3        189.57        446.29       171.38 o                         
 -25   1   3        334.84        435.58       160.66 o                         
 -23   1   3       3967.93       3494.71       251.71 o                         
 -21   1   3        315.89        179.18        68.02 o                         
 -19   1   3        812.72        814.76       140.71 o                         
 -17   1   3       1062.24       1159.40       109.79 o                         
 -15   1   3       3849.72       4127.41       153.97 o                         
 -13   1   3        878.68        967.22        51.77 o                         
 -11   1   3        481.68        469.35        98.18 o                         
  -9   1   3        574.29        659.79       107.55 o                         
  -7   1   3       2786.75       2216.21        86.58 o                         
  -5   1   3       8710.01      10619.91       180.82 o                         
  -3   1   3        926.36       1454.80        51.19 o                         
  -1   1   3       3749.61       3420.11        97.79 o                         
   1   1   3       2116.91       2234.78        64.64 o                         
   3   1   3      91609.50      93376.26      1244.03 o                         
   5   1   3         30.54         81.79        17.88 o                         
   7   1   3      18665.80      17925.32       297.03 o                         
   9   1   3          6.14         40.41        20.31 o                         
  11   1   3         65.21         71.41        24.78 o                         
  13   1   3        634.84        598.09        52.75 o                         
  15   1   3        519.41        371.05        49.58 o                         
  17   1   3       1448.58       1634.43        89.16 o                         
  19   1   3       1207.52        988.55       130.32 o                         
  21   1   3        143.15         88.79        57.90 o                         
  23   1   3        654.51        540.60       111.81 o                         
  25   1   3        214.64        217.79       110.68 o                         
  27   1   3        241.99        267.77       146.38 o                         
 -30   2   3       2069.66       1985.10       321.33 o                         
 -28   2   3       2988.62       3381.09       385.59 o                         
 -26   2   3       5216.95       5376.90       471.28 o                         
 -24   2   3      12329.44      13158.81       846.17 o                         
 -22   2   3       1393.00       1298.54       207.08 o                         
 -20   2   3       8771.12       9402.50       377.45 o                         
 -18   2   3       5311.67       5398.52       202.39 o                         
 -16   2   3      10218.74       9865.05       316.93 o                         
 -14   2   3      12806.36      12713.73       267.62 o                         
 -12   2   3      22713.70      22758.96       395.98 o                         
 -10   2   3      20752.38      20545.42       363.76 o                         
  -8   2   3      13814.22      13024.87       211.12 o                         
  -6   2   3      20408.06      18451.56       484.12 o                         
  -4   2   3      48030.36      49602.69       706.37 o                         
  -2   2   3       1254.67        961.22       117.16 o                         
   0   2   3      17879.11      17418.57       291.21 o                         
   2   2   3       6078.63       5762.48       129.86 o                         
   4   2   3      50507.60      53280.39      1246.17 o                         
   6   2   3      87082.45      91381.81      1468.56 o                         
   8   2   3      57749.82      57418.68       980.73 o                         
  10   2   3      24901.27      23997.60       487.31 o                         
  12   2   3      23443.85      23874.94       405.53 o                         
  14   2   3       8081.31       8067.86       244.27 o                         
  16   2   3       7229.65       7934.54       335.51 o                         
  18   2   3       3230.86       3180.36       213.23 o                         
  20   2   3       4859.24       4659.41       446.29 o                         
  22   2   3       1002.81        999.85       157.77 o                         
  24   2   3       3578.93       3315.97       243.61 o                         
  26   2   3       6701.82       7449.36       383.34 o                         
  28   2   3       6094.36       6298.04       531.98 o                         
 -29   3   3        336.33        649.80       235.64 o                         
 -27   3   3        390.36        316.15       112.15 o                         
 -25   3   3         33.78        114.88        85.39 o                         
 -23   3   3        249.22        146.70       173.16 o                         
 -21   3   3        220.51        212.62        91.04 o                         
 -19   3   3        970.81        791.92       135.50 o                         
 -17   3   3       2347.75       2095.75       242.78 o                         
 -15   3   3       2964.88       3524.47       217.07 o                         
 -13   3   3       1130.36        880.74        88.14 o                         
 -11   3   3        484.39        456.91        42.66 o                         
  -9   3   3        462.55        511.27        41.57 o                         
  -7   3   3       7434.45       8685.52       176.14 o                         
  -5   3   3        757.10        783.48        50.14 o                         
  -3   3   3       1370.18       1291.41        70.71 o                         
  -1   3   3        108.10         42.10        23.70 o                         
   1   3   3         25.44         -8.35        29.21 o                         
   3   3   3       1260.62       1229.72        86.50 o                         
   5   3   3         44.38         38.86        19.03 o                         
   7   3   3        490.52        463.59        86.81 o                         
   9   3   3        344.62        412.15        63.30 o                         
  11   3   3         58.41         46.13        31.41 o                         
  13   3   3       2482.15       2219.09       305.26 o                         
  15   3   3       4459.51       4695.33       263.81 o                         
  17   3   3        452.49        481.88       105.50 o                         
  19   3   3       1276.98       1265.20       178.77 o                         
  21   3   3         14.40          6.79        67.84 o                         
  23   3   3        981.26        764.65       348.11 o                         
  25   3   3        552.65        522.07       137.43 o                         
  27   3   3        369.52        372.84       139.24 o                         
 -26   4   3        313.22        375.89       124.03 o                         
 -24   4   3         17.22         64.39        74.19 o                         
 -22   4   3          5.07         62.36        75.23 o                         
 -20   4   3        200.73        183.48        87.07 o                         
 -18   4   3          1.34        -43.89        51.71 o                         
 -16   4   3        276.98        191.96        79.73 o                         
 -14   4   3         14.23         46.16        50.19 o                         
 -12   4   3        270.42        212.43        71.15 o                         
 -10   4   3        644.17        585.39       111.81 o                         
  -8   4   3       1683.49       1702.44        79.30 o                         
  -6   4   3        168.55        251.38        39.60 o                         
  -4   4   3       1652.20       1447.33       128.04 o                         
  -2   4   3          0.49         -7.13        17.28 o                         
   0   4   3       3340.37       3450.56       112.23 o                         
   2   4   3         23.65         13.71        22.07 o                         
   4   4   3         84.45         41.14        33.62 o                         
   6   4   3          0.29        -15.99        27.70 o                         
   8   4   3          0.30        -13.95        27.98 o                         
  10   4   3         31.12         48.35        35.62 o                         
  12   4   3        166.31         93.63        60.89 o                         
  14   4   3        600.52        639.97       230.29 o                         
  16   4   3        676.33        574.82       130.00 o                         
  18   4   3         34.59        -56.07        94.61 o                         
  20   4   3        511.17        329.59       126.75 o                         
  22   4   3         99.23         72.67       157.09 o                         
  24   4   3        158.90          0.00       128.53 o                         
 -23   5   3        111.30        120.36        90.88 o                         
 -21   5   3       1172.26       1290.37       208.18 o                         
 -19   5   3         24.58         15.56        66.58 o                         
 -17   5   3        379.35        417.11       115.80 o                         
 -15   5   3         43.38         -6.38        58.97 o                         
 -13   5   3        276.02        338.31       102.68 o                         
 -11   5   3        224.07        114.25        65.64 o                         
  -9   5   3         22.75         12.50        47.97 o                         
  -7   5   3        118.37        127.58        61.81 o                         
  -5   5   3        905.93        845.23        86.20 o                         
  -3   5   3        929.89        769.85        80.36 o                         
  -1   5   3         26.61         29.91        29.23 o                         
   1   5   3       6099.03       5849.62       191.43 o                         
   3   5   3        443.52        295.29        53.58 o                         
   5   5   3        307.01        232.10        53.59 o                         
   7   5   3       2040.64       2299.64       190.94 o                         
   9   5   3         46.87         52.72        58.97 o                         
  11   5   3         82.07         69.62        68.16 o                         
  13   5   3       2084.92       2111.58       369.53 o                         
  15   5   3       1899.65       1780.02       196.48 o                         
  17   5   3        650.64        573.20       185.66 o                         
  19   5   3        522.26        223.01       171.38 o                         
  21   5   3        148.29         86.67        86.45 o                         
 -20   6   3        761.09        996.12       274.91 o                         
 -18   6   3       3436.58       3758.20       301.30 o                         
 -16   6   3       5973.91       6405.33       687.29 o                         
 -14   6   3      15786.25      15622.29       610.95 o                         
 -12   6   3      10719.79      11961.14       506.18 o                         
 -10   6   3       8597.35       9347.84       667.65 o                         
  -8   6   3       9991.22      10835.18       714.06 o                         
  -6   6   3      10919.74      11421.44       664.08 o                         
  -4   6   3      18800.56      20839.93       949.70 o                         
  -2   6   3       5539.05       5560.85       239.58 o                         
   0   6   3       3661.81       3647.29       190.62 o                         
   2   6   3       2640.85       2455.67       134.81 o                         
   4   6   3        148.19        125.76        48.77 o                         
   6   6   3       8639.45       8151.34       386.26 o                         
   8   6   3       8664.21       9252.47       426.66 o                         
  10   6   3       5350.06       5174.54       676.58 o                         
  12   6   3       3274.14       3334.68       385.59 o                         
  14   6   3        365.80        410.87       141.03 o                         
  16   6   3        496.44        268.61       106.74 o                         
 -11   7   3         20.20        167.80       128.53 o                         
  -9   7   3        121.39         78.55       121.39 o                         
  -7   7   3         64.32         17.85       107.11 o                         
  -5   7   3         33.10         74.98        89.26 o                         
  -3   7   3         31.88        -17.85        71.41 o                         
  -1   7   3        716.35        749.77       203.51 o                         
   1   7   3        484.12        466.10       114.68 o                         
   3   7   3        825.98        792.61       217.79 o                         
   5   7   3        276.91         42.84        99.97 o                         
   7   7   3        602.57        688.74       149.82 o                         
   9   7   3         70.62         54.88        77.77 o                         
 -28   0   4       3803.84       3188.29       342.75 o                         
 -26   0   4      14807.80      17530.25       846.16 o                         
 -24   0   4      21524.44      21018.45       924.71 o                         
 -22   0   4      13480.90      13710.01       678.36 o                         
 -20   0   4      19190.03      19872.38       831.88 o                         
 -18   0   4      28015.85      30223.08       715.21 o                         
 -16   0   4       2303.34       2021.15       185.66 o                         
 -14   0   4      31374.12      34371.74       756.88 o                         
 -12   0   4       1505.97       1916.35       101.68 o                         
 -10   0   4        582.84        578.48        42.87 o                         
  -8   0   4       3442.26       3304.12       253.49 o                         
  -6   0   4      77060.18      75358.04      1443.27 o                         
  -4   0   4     104081.12     111893.70      2988.35 o                         
  -2   0   4       7289.33       5323.15       131.10 o                         
   0   0   4      20990.38      23386.52       494.74 o                         
   2   0   4     113691.47     112068.66      2988.35 o                         
   4   0   4      18300.47      20407.93       671.22 o                         
   6   0   4       8410.27       9564.88       396.31 o                         
   8   0   4       8140.89       6597.94       324.90 o                         
  10   0   4      22109.54      22153.81       778.33 o                         
  12   0   4      58771.32      61170.22      1817.29 o                         
  14   0   4     106170.41     112418.54      3156.16 o                         
  16   0   4      72149.86      73444.97      2185.03 o                         
  18   0   4      11080.99      12196.20       581.96 o                         
  20   0   4       1606.99       1445.98       196.37 o                         
 -31   1   4        139.01        128.53       121.39 o                         
 -29   1   4        547.00        417.73       167.80 o                         
 -27   1   4        514.72        264.20       139.24 o                         
 -25   1   4         24.87        -60.70        60.70 o                         
 -23   1   4        316.61        242.78       124.96 o                         
 -21   1   4       2259.69       2413.62       168.14 o                         
 -19   1   4        668.81        799.59       103.03 o                         
 -17   1   4         46.37         67.24        42.17 o                         
 -15   1   4        331.40        493.20        42.80 o                         
 -13   1   4       3730.70       4118.19       113.11 o                         
 -11   1   4          0.56         10.57        21.81 o                         
  -9   1   4        157.89        122.84        53.52 o                         
  -7   1   4       3061.76       2926.34        70.39 o                         
  -5   1   4       9056.67       9100.97       169.20 o                         
  -3   1   4        143.94        203.62        28.48 o                         
  -1   1   4       1367.25       1327.32        88.56 o                         
   1   1   4          8.48         27.04        15.76 o                         
   3   1   4         84.34         45.69        19.72 o                         
   5   1   4         18.66        117.71        32.00 o                         
   7   1   4         14.61         -5.80        15.98 o                         
   9   1   4       1846.70       1831.13        74.40 o                         
  11   1   4       4012.18       4505.11       130.72 o                         
  13   1   4       4228.95       4058.35       130.17 o                         
  15   1   4       6840.55       6889.18       186.38 o                         
  17   1   4       3019.51       3109.14       143.26 o                         
  19   1   4       3244.56       3536.28       215.84 o                         
  21   1   4        441.43        328.99        93.44 o                         
  23   1   4       1827.34       1902.03       172.81 o                         
  25   1   4        254.43        246.35       117.82 o                         
 -30   2   4         76.37        121.39       139.24 o                         
 -28   2   4         63.06        167.80       142.81 o                         
 -26   2   4        126.33         28.56       107.11 o                         
 -24   2   4       1703.01       1862.35       323.11 o                         
 -22   2   4       1101.67       1377.07       154.41 o                         
 -20   2   4        761.67        674.03       103.69 o                         
 -18   2   4         72.51         61.54        28.29 o                         
 -16   2   4        438.94        411.35        54.59 o                         
 -14   2   4          8.76         -3.41        28.34 o                         
 -12   2   4         19.32         16.20        20.17 o                         
 -10   2   4       2600.35       2901.70       112.86 o                         
  -8   2   4       1189.25       1227.45        49.63 o                         
  -6   2   4        967.23        848.78        48.68 o                         
  -4   2   4       5428.62       4855.78       122.50 o                         
  -2   2   4      19004.07      19486.49       379.41 o                         
   0   2   4         88.90          3.77        18.50 o                         
   2   2   4       1106.10       1273.52        57.34 o                         
   4   2   4       6008.48       6625.58       172.12 o                         
   6   2   4        148.92        244.08        46.45 o                         
   8   2   4        231.49        205.69        45.57 o                         
  10   2   4         99.80        105.41        38.73 o                         
  12   2   4        185.09        155.83        44.85 o                         
  14   2   4        298.04        347.16        61.84 o                         
  16   2   4         32.74         37.04        50.30 o                         
  18   2   4        608.76        652.92       123.40 o                         
  20   2   4          0.94         -8.93        47.18 o                         
  22   2   4        112.10        162.82       119.61 o                         
  24   2   4        326.67        341.55       108.89 o                         
  26   2   4        184.26        238.04        99.51 o                         
  28   2   4          5.78         49.98       117.82 o                         
 -29   3   4        222.23        167.80       132.10 o                         
 -27   3   4         13.19         43.78        68.02 o                         
 -25   3   4         82.42         69.86        66.58 o                         
 -23   3   4        374.89        256.41        96.00 o                         
 -21   3   4       1444.70       1670.20       170.28 o                         
 -19   3   4        275.38        304.46        90.07 o                         
 -17   3   4         79.19        125.17        65.49 o                         
 -15   3   4       1987.90       1406.63       138.58 o                         
 -13   3   4       4437.17       4069.64       211.10 o                         
 -11   3   4       1381.26       1288.95        78.03 o                         
  -9   3   4       1483.98       1492.39        76.76 o                         
  -7   3   4        131.74        102.77        24.11 o                         
  -5   3   4        266.94        442.09        44.83 o                         
  -3   3   4       4729.28       4893.23       197.31 o                         
  -1   3   4       9986.47      11496.54       237.49 o                         
   1   3   4       9372.32      11138.65       306.62 o                         
   3   3   4      11090.76      11929.46       238.83 o                         
   5   3   4         46.28          6.31        25.02 o                         
   7   3   4        217.00        200.91        46.68 o                         
   9   3   4       1802.65       1755.18       131.79 o                         
  11   3   4        642.58        510.76       102.62 o                         
  13   3   4       1272.94       1303.63       117.10 o                         
  15   3   4        417.49        365.25        95.83 o                         
  17   3   4        755.28        892.91       149.82 o                         
  19   3   4          8.43         -7.76        57.90 o                         
  21   3   4       1052.98        796.24       150.47 o                         
  23   3   4       1715.81       1590.40       203.33 o                         
  25   3   4        113.92        274.70       103.80 o                         
  27   3   4         16.59         57.13        85.84 o                         
 -26   4   4       1932.53       1871.13       233.02 o                         
 -24   4   4       5970.56       6950.08       393.35 o                         
 -22   4   4       2721.54       2548.23       437.36 o                         
 -20   4   4       9413.17       9607.97       441.03 o                         
 -18   4   4       6715.80       7651.62       392.73 o                         
 -16   4   4       9274.60       9191.55       689.07 o                         
 -14   4   4       8759.07       9850.03       405.05 o                         
 -12   4   4       3453.38       3311.59       215.75 o                         
 -10   4   4       8068.61       8538.50       283.76 o                         
  -8   4   4      15898.89      16269.61       297.06 o                         
  -6   4   4      30675.51      31443.49       480.93 o                         
  -4   4   4      45519.11      48206.65       675.16 o                         
  -2   4   4      15915.82      15996.39       293.24 o                         
   0   4   4      25539.32      25815.10       457.44 o                         
   2   4   4       1350.92       1168.93        90.38 o                         
   4   4   4       5585.47       4983.45       325.51 o                         
   6   4   4       8402.02       8864.80       398.11 o                         
   8   4   4       6238.21       6367.55       230.76 o                         
  10   4   4       5118.09       5290.61       212.72 o                         
  12   4   4       5784.44       5840.69       309.19 o                         
  14   4   4       8884.30       8275.04       384.94 o                         
  16   4   4      14406.11      15594.62      1119.29 o                         
  18   4   4      10685.66      10733.66       475.64 o                         
  20   4   4       7264.85       7031.00       515.91 o                         
  22   4   4        406.42        376.29       124.80 o                         
  24   4   4        473.95        475.66       274.91 o                         
 -23   5   4          2.89        -17.85        60.55 o                         
 -21   5   4        231.68        294.26       221.36 o                         
 -19   5   4        748.95        653.20       142.29 o                         
 -17   5   4        680.57        679.09       187.44 o                         
 -15   5   4          0.96         94.00        91.04 o                         
 -13   5   4         48.44         60.43        66.87 o                         
 -11   5   4        797.16        722.49       260.63 o                         
  -9   5   4        125.99        242.31        67.77 o                         
  -7   5   4        936.74        868.50       108.76 o                         
  -5   5   4         81.43         75.31        31.65 o                         
  -3   5   4        282.89        179.96        45.56 o                         
  -1   5   4        348.17        283.82        52.60 o                         
   1   5   4         80.11        100.26        39.16 o                         
   3   5   4       1386.42       1220.83        90.51 o                         
   5   5   4       2579.48       2461.40       148.05 o                         
   7   5   4       3300.82       2987.16       319.50 o                         
   9   5   4        122.21        270.12        90.88 o                         
  11   5   4          2.36         53.91        62.51 o                         
  13   5   4       1335.54       1348.32       195.64 o                         
  15   5   4        521.22        500.00       142.81 o                         
  17   5   4       1146.50       1273.98       206.83 o                         
  19   5   4       2342.40       2612.99       553.40 o                         
  21   5   4        495.88        429.22       138.58 o                         
 -20   6   4        197.23        171.25       107.09 o                         
 -18   6   4        136.73        102.33        87.48 o                         
 -16   6   4        106.66         13.76        69.39 o                         
 -14   6   4         37.22        119.76        84.84 o                         
 -12   6   4         83.69         36.53        65.06 o                         
 -10   6   4        994.81       1261.08       166.74 o                         
  -8   6   4          1.93        -32.13        53.02 o                         
  -6   6   4        351.45        186.08        85.39 o                         
  -4   6   4         43.72        -26.01        57.13 o                         
  -2   6   4       1395.43       1418.15       130.55 o                         
   0   6   4         95.96         94.03        46.22 o                         
   2   6   4        123.76         21.37        38.57 o                         
   4   6   4        338.90        378.43        64.19 o                         
   6   6   4        121.67         54.93        65.49 o                         
   8   6   4         57.74         53.55        96.40 o                         
  10   6   4       1994.56       2076.59       319.54 o                         
  12   6   4       1317.59       1253.00       199.25 o                         
  14   6   4         97.09         83.17       116.04 o                         
  16   6   4         19.81         22.98        80.31 o                         
 -11   7   4         14.67        -21.42       178.52 o                         
  -9   7   4          0.12         92.83       110.68 o                         
  -7   7   4         88.56        -53.55        89.26 o                         
  -5   7   4         45.47        160.66        99.97 o                         
  -3   7   4         47.62         46.41       114.25 o                         
  -1   7   4         30.93        -74.98        74.98 o                         
   1   7   4        236.69        135.37        69.91 o                         
   3   7   4        605.57        614.09       196.37 o                         
   5   7   4         92.80        110.68       117.82 o                         
   7   7   4        175.44        197.21        93.47 o                         
   9   7   4         79.68        198.04        99.51 o                         
 -31   1   5         27.52        -39.27        89.26 o                         
 -29   1   5         13.66         39.27        85.69 o                         
 -27   1   5        184.45        182.09       114.25 o                         
 -25   1   5        279.23        160.66       110.68 o                         
 -23   1   5         39.17        -17.85        64.27 o                         
 -21   1   5        210.79         49.07        49.18 o                         
 -19   1   5        279.96        313.47        72.54 o                         
 -17   1   5          3.43          2.00        32.35 o                         
 -15   1   5       1834.63       1660.24        99.09 o                         
 -13   1   5        567.26        424.10        67.29 o                         
 -11   1   5       4761.82       5280.90       111.35 o                         
  -9   1   5        235.04        192.84        23.77 o                         
  -7   1   5       1620.73       1325.84        51.92 o                         
  -5   1   5      11712.73      11096.53       328.27 o                         
  -3   1   5        989.92       1447.31        73.50 o                         
  -1   1   5       4591.29       3558.16        98.42 o                         
   1   1   5       7551.44       5987.66       129.73 o                         
   3   1   5      37448.43      40534.70       592.37 o                         
   5   1   5        393.98        293.14        34.09 o                         
   7   1   5         43.67         27.98        19.34 o                         
   9   1   5       7575.67       7926.32       181.60 o                         
  11   1   5       6376.81       6384.29       166.22 o                         
  13   1   5       8542.52       9456.79       222.05 o                         
  15   1   5       1452.10       1312.07        79.33 o                         
  17   1   5       1868.57       1986.87       174.62 o                         
  19   1   5         10.41         46.41        36.74 o                         
  21   1   5          9.12         -3.57        47.97 o                         
  23   1   5         26.80        -39.82        45.41 o                         
  25   1   5        105.51        114.25        99.97 o                         
 -30   2   5       4439.70       4191.55       449.86 o                         
 -28   2   5       3828.66       5191.24       489.13 o                         
 -24   2   5       6166.41       6637.84       330.39 o                         
 -22   2   5       4588.40       4398.45       273.13 o                         
 -20   2   5       5439.93       5223.93       191.19 o                         
 -18   2   5      26211.95      26020.08       482.39 o                         
 -16   2   5      21480.96      21180.51       405.54 o                         
 -14   2   5      23724.10      24927.70       399.04 o                         
 -12   2   5      20685.56      20548.11       341.82 o                         
 -10   2   5      16665.11      17235.51       378.82 o                         
  -8   2   5       2737.81       2074.84        80.39 o                         
  -6   2   5       4199.48       3613.02       105.44 o                         
  -4   2   5         64.35         23.88        25.45 o                         
  -2   2   5       8681.02       7299.19       194.55 o                         
   0   2   5       6974.68       6012.48       145.39 o                         
   2   2   5      74995.45      76047.00      1060.67 o                         
   4   2   5      57974.73      60631.81       863.70 o                         
   6   2   5      56175.68      59227.12      1016.08 o                         
   8   2   5      21672.74      21480.56       505.28 o                         
  10   2   5       7656.88       8048.64       178.28 o                         
  12   2   5      14996.24      14837.65       371.34 o                         
  14   2   5      13040.73      13158.40       381.63 o                         
  16   2   5       1356.87       1052.65       119.36 o                         
  18   2   5       4033.74       3717.32       238.56 o                         
  20   2   5       1302.47       1614.06       163.57 o                         
  22   2   5       6802.83       6792.95       526.62 o                         
  24   2   5       3677.75       3905.44       410.59 o                         
  26   2   5       6267.40       6240.40       357.22 o                         
 -29   3   5          0.35        -92.83        92.83 o                         
 -27   3   5          4.01         24.99       107.11 o                         
 -25   3   5       2993.37       2867.60       235.69 o                         
 -23   3   5        798.89        686.03       138.74 o                         
 -21   3   5       1113.65       1103.00       166.40 o                         
 -19   3   5       1459.32       1146.62       145.26 o                         
 -17   3   5       1971.44       1572.34       233.86 o                         
 -15   3   5       1253.18       1211.46       134.91 o                         
 -13   3   5       5339.48       5364.07       170.29 o                         
 -11   3   5       5119.64       5631.24       229.32 o                         
  -9   3   5       3526.45       3797.88       108.21 o                         
  -7   3   5       3653.01       4485.45       127.70 o                         
  -5   3   5       9258.96      10437.28       228.17 o                         
  -3   3   5        226.66         86.91        34.65 o                         
  -1   3   5      10878.39      12550.28       256.80 o                         
   1   3   5        682.14        571.24        68.02 o                         
   3   3   5        217.15        127.75        29.17 o                         
   5   3   5       1427.55       1593.22       107.92 o                         
   7   3   5        115.08         50.91        32.85 o                         
   9   3   5       1346.57       1320.82        97.79 o                         
  11   3   5         10.22         19.11        29.54 o                         
  13   3   5        359.29        295.70        64.11 o                         
  15   3   5        197.73        203.74        76.33 o                         
  17   3   5       1322.53       1236.10       176.67 o                         
  19   3   5        245.80        290.80       132.10 o                         
  21   3   5       3622.13       2737.44       237.15 o                         
  23   3   5        174.06        134.06        77.17 o                         
  25   3   5        792.61        932.09       179.03 o                         
 -26   4   5          3.45          7.96        76.97 o                         
 -24   4   5        431.85        469.24       128.53 o                         
 -22   4   5       1156.94        913.08       276.70 o                         
 -20   4   5         21.85        -36.19        55.37 o                         
 -18   4   5         81.71         84.31        65.49 o                         
 -16   4   5         32.84          8.76        52.84 o                         
 -14   4   5          8.56         -0.58        78.55 o                         
 -12   4   5         26.76          6.06        34.28 o                         
 -10   4   5          4.77        -12.33        23.61 o                         
  -8   4   5        249.18        215.15        40.00 o                         
  -6   4   5       1134.10       1242.49        71.14 o                         
  -4   4   5        828.62       1124.39        98.87 o                         
  -2   4   5        707.57        752.02        66.38 o                         
   0   4   5        106.74         69.52        31.66 o                         
   2   4   5       1089.22       1029.16        93.94 o                         
   4   4   5         39.95         37.98        45.14 o                         
   6   4   5        961.41       1032.45       189.49 o                         
   8   4   5        952.87        986.71       102.40 o                         
  10   4   5        456.13        388.30        78.90 o                         
  12   4   5          1.13        -36.87        36.87 o                         
  14   4   5        132.58         80.08        59.98 o                         
  16   4   5         21.12        -43.76        49.18 o                         
  18   4   5        274.85        268.89       103.66 o                         
  20   4   5        389.97        225.48       148.17 o                         
  22   4   5        395.89        603.64       150.47 o                         
  24   4   5         70.97         94.61        98.46 o                         
 -23   5   5        441.55        509.41       148.17 o                         
 -21   5   5          0.04        -66.01        66.01 o                         
 -19   5   5         69.66         33.92        65.64 o                         
 -17   5   5         93.05        106.44        76.61 o                         
 -15   5   5         17.83        -36.75        49.53 o                         
 -13   5   5          3.20         51.06        62.51 o                         
 -11   5   5        365.32        577.49       100.88 o                         
  -9   5   5        310.73        255.13        93.87 o                         
  -7   5   5        179.27        102.24        48.45 o                         
  -5   5   5        124.12         56.90        31.40 o                         
  -3   5   5        526.06        764.91        95.94 o                         
  -1   5   5        584.33        423.29        65.82 o                         
   1   5   5       1374.85       1356.76        95.11 o                         
   3   5   5       5096.18       4878.91       212.18 o                         
   5   5   5       2598.38       2786.35       162.57 o                         
   7   5   5       2948.55       2868.00       167.03 o                         
   9   5   5       1722.80       1806.81       176.67 o                         
  11   5   5        620.83        281.87       123.18 o                         
  13   5   5         41.98        -50.61        50.61 o                         
  15   5   5          3.55        -35.26        59.96 o                         
  17   5   5        109.32         -3.57        63.11 o                         
  19   5   5        762.83        982.00       262.42 o                         
  21   5   5        564.12        573.90       156.28 o                         
 -20   6   5       3002.30       3096.36       432.01 o                         
 -18   6   5       3914.77       4507.09       330.61 o                         
 -16   6   5       2062.80       2249.98       228.47 o                         
 -14   6   5       2504.16       2657.31       423.08 o                         
 -12   6   5       5178.81       5499.52       671.22 o                         
 -10   6   5       6219.25       6338.92       417.73 o                         
  -8   6   5      13768.61      14441.81      1005.04 o                         
  -6   6   5      10960.21      11080.31       730.13 o                         
  -4   6   5       7226.10       7531.47       364.64 o                         
  -2   6   5       4089.26       4009.25       205.42 o                         
   0   6   5       5215.68       5087.38       197.64 o                         
   2   6   5      20782.78      22522.07       484.52 o                         
   4   6   5      16024.29      15738.63       384.52 o                         
   6   6   5      11729.61      12244.98       388.79 o                         
   8   6   5       7027.04       7435.84       387.52 o                         
  10   6   5        106.67         33.67       105.32 o                         
  12   6   5        364.00        229.56       102.04 o                         
  14   6   5        716.45        566.99       143.84 o                         
  16   6   5       1085.14       1047.10       195.35 o                         
 -11   7   5        160.79        249.92       149.95 o                         
  -9   7   5        123.76         14.28       103.54 o                         
  -7   7   5         24.19        174.95       139.24 o                         
  -5   7   5         48.15         46.41        96.40 o                         
  -3   7   5        444.97        644.94       140.10 o                         
  -1   7   5        540.16        448.13       112.15 o                         
   1   7   5        470.28        422.32        91.34 o                         
   3   7   5        217.90         96.82        74.19 o                         
   5   7   5         66.24         33.92        85.69 o                         
   7   7   5       1317.63       1202.87       192.13 o                         
 -30   0   6       4587.34       4220.11       417.73 o                         
 -28   0   6       3320.67       3538.18       364.17 o                         
 -26   0   6       1822.45       1767.31       257.06 o                         
 -24   0   6       4248.35       3802.39       346.32 o                         
 -22   0   6       9833.45      10268.23       578.39 o                         
 -20   0   6      37686.86      40637.34      1417.42 o                         
 -18   0   6      47951.25      50848.44      1653.06 o                         
 -16   0   6      35629.12      37614.12       836.70 o                         
 -14   0   6       1704.39       1221.79        67.55 o                         
 -12   0   6      54028.81      55278.62       910.92 o                         
 -10   0   6        251.84         73.79        33.99 o                         
  -8   0   6      93980.98      95736.21      1846.84 o                         
  -6   0   6      47575.12      52397.96      1535.24 o                         
  -4   0   6      11678.88      10626.00       462.18 o                         
  -2   0   6       1185.65        751.71        71.92 o                         
   0   0   6        479.34        257.84        89.26 o                         
   2   0   6      50052.88      47065.05      1479.90 o                         
   4   0   6       4779.79       4534.30       267.77 o                         
   6   0   6       8864.49      11714.21       499.84 o                         
   8   0   6      49873.75      56814.44      1713.75 o                         
  10   0   6         39.84        -24.99        46.41 o                         
  12   0   6      18305.79      20197.28       796.18 o                         
  14   0   6      14317.45      14734.69       660.51 o                         
  16   0   6      28431.46      29464.65      1256.75 o                         
  18   0   6      30350.79      31874.61       825.25 o                         
  20   0   6      18453.58      19721.63       593.38 o                         
  22   0   6      13990.39      14338.39       728.34 o                         
 -31   1   6        116.79        182.09       149.95 o                         
 -29   1   6         29.05         28.56        96.40 o                         
 -27   1   6         85.58        110.68       121.39 o                         
 -25   1   6         53.11         11.13        58.91 o                         
 -23   1   6          0.49         -8.03        80.33 o                         
 -21   1   6        132.79         99.89        40.80 o                         
 -19   1   6        657.39        803.23        87.22 o                         
 -17   1   6        440.95        583.98        77.13 o                         
 -15   1   6        509.26        607.03        73.52 o                         
 -13   1   6       6091.12       6780.62       174.18 o                         
 -11   1   6         94.61        111.16        21.02 o                         
  -9   1   6       7556.15       7842.88       152.85 o                         
  -7   1   6       6743.13       7050.24       171.62 o                         
  -5   1   6       3440.73       3195.86       111.83 o                         
  -3   1   6       5096.41       4415.18       138.08 o                         
  -1   1   6        255.35        389.07        42.44 o                         
   1   1   6       3860.33       3707.64       106.72 o                         
   3   1   6       1715.67       1529.17        67.63 o                         
   5   1   6      13345.31      13536.06       256.41 o                         
   7   1   6       4295.59       4119.02       121.14 o                         
   9   1   6        432.33        311.60        41.49 o                         
  11   1   6       1541.76       1706.12        84.17 o                         
  13   1   6        671.73        594.87        59.67 o                         
  15   1   6         10.41         11.74        24.96 o                         
  17   1   6        640.95        676.90        92.68 o                         
  19   1   6         19.32         52.23        39.82 o                         
  21   1   6       4284.69       4682.23       417.73 o                         
  23   1   6       6573.27       6614.23       540.90 o                         
  25   1   6       1798.42       1338.87       349.89 o                         
 -30   2   6         24.35         28.56       107.11 o                         
 -28   2   6         93.89        -42.84        96.40 o                         
 -26   2   6          1.35         24.99        85.69 o                         
 -24   2   6        561.56        643.22       130.12 o                         
 -22   2   6        651.81        760.46       125.39 o                         
 -20   2   6          1.12        -26.94        26.94 o                         
 -18   2   6       1615.11       1581.47        94.86 o                         
 -16   2   6         17.67         50.53        27.23 o                         
 -14   2   6         17.88         -3.89        20.86 o                         
 -12   2   6        161.33         85.60        29.56 o                         
 -10   2   6        134.49        166.49        25.39 o                         
  -8   2   6       1798.91       1842.06        75.19 o                         
  -6   2   6       3999.29       5082.33       135.42 o                         
  -4   2   6       1924.04       2055.38        82.60 o                         
  -2   2   6       3954.40       4598.63       151.44 o                         
   0   2   6       3373.91       3743.69       113.93 o                         
   2   2   6          0.45         -7.71        14.43 o                         
   4   2   6        173.66        268.06        32.55 o                         
   6   2   6       2675.93       2594.42       145.32 o                         
   8   2   6        210.52        191.06        26.72 o                         
  10   2   6       3839.50       3987.68       208.79 o                         
  12   2   6        451.50        342.29        64.26 o                         
  14   2   6        405.11        331.79        66.95 o                         
  16   2   6        475.14        376.48        71.76 o                         
  18   2   6         63.98        125.84        66.58 o                         
  20   2   6        153.25        113.51        64.06 o                         
  22   2   6         10.84          3.82        53.19 o                         
  24   2   6         11.01         54.36        74.98 o                         
  26   2   6        126.29         31.95        91.04 o                         
 -29   3   6       1654.88       2370.69       378.45 o                         
 -27   3   6          3.36         10.71        96.40 o                         
 -25   3   6        541.52        427.13       118.31 o                         
 -23   3   6       2072.89       1810.80       183.57 o                         
 -21   3   6        216.21        159.90        73.31 o                         
 -19   3   6        239.50        230.82        79.49 o                         
 -17   3   6        219.43         92.83        63.11 o                         
 -15   3   6       2626.42       2468.85       143.26 o                         
 -13   3   6       5150.25       5548.89       196.86 o                         
 -11   3   6       1994.24       2198.18       105.68 o                         
  -9   3   6        177.89        180.70        41.12 o                         
  -7   3   6        457.55        517.43       101.00 o                         
  -5   3   6          1.96         -6.97        21.31 o                         
  -3   3   6       9682.62      10580.43       314.27 o                         
  -1   3   6       5360.12       5775.67       159.99 o                         
   1   3   6          2.44         20.94        20.30 o                         
   3   3   6        276.79        210.40        34.18 o                         
   5   3   6       1217.47       1101.55        88.45 o                         
   7   3   6       4800.92       5029.44       193.29 o                         
   9   3   6       8588.78       8964.66       278.49 o                         
  11   3   6       3032.38       2796.42       165.14 o                         
  13   3   6         32.48         26.92        37.70 o                         
  15   3   6        184.42        141.83        92.83 o                         
  17   3   6        414.11        278.48        95.93 o                         
  19   3   6        614.80        446.88       113.27 o                         
  21   3   6       2087.51       2190.23       217.79 o                         
  23   3   6        358.20        274.83       103.42 o                         
  25   3   6        175.80        251.71       111.08 o                         
 -26   4   6        785.48        492.02       134.50 o                         
 -24   4   6       3595.92       3631.92       275.89 o                         
 -22   4   6       6280.75       6250.42       358.38 o                         
 -20   4   6       7880.53       8527.42       409.26 o                         
 -18   4   6       6167.43       6114.66       332.21 o                         
 -16   4   6       4097.75       4457.76       301.69 o                         
 -14   4   6       5874.38       5453.84       236.84 o                         
 -12   4   6       6880.19       6546.12       325.24 o                         
 -10   4   6      12387.27      12677.93       303.71 o                         
  -8   4   6      22074.74      23086.23       389.58 o                         
  -6   4   6      26330.46      27779.03       445.50 o                         
  -4   4   6      23320.61      24415.27       448.88 o                         
  -2   4   6      10582.94      10333.16       249.58 o                         
   0   4   6      18158.29      19179.32       448.58 o                         
   2   4   6      16189.26      16148.39       503.27 o                         
   4   4   6       5763.71       6066.09       276.05 o                         
   6   4   6       4025.27       3787.57       177.08 o                         
   8   4   6       1137.44        984.59       105.65 o                         
  10   4   6       1424.16       1456.26       119.90 o                         
  12   4   6      10411.58       9907.12       424.11 o                         
  14   4   6      15728.05      16693.98       599.49 o                         
  16   4   6       9958.97      10710.98       474.30 o                         
  18   4   6       5329.04       5282.14       331.98 o                         
  20   4   6       1436.33       1292.72       202.28 o                         
  22   4   6       1689.93       1829.23       228.70 o                         
 -23   5   6        146.61        179.30       103.42 o                         
 -21   5   6          3.69          8.21        75.61 o                         
 -19   5   6        482.10        421.74       119.92 o                         
 -17   5   6         63.43         59.34        72.05 o                         
 -15   5   6        665.64        718.95       158.88 o                         
 -13   5   6       1299.10       1502.53       203.52 o                         
 -11   5   6       4313.25       3620.50       200.14 o                         
  -9   5   6       4596.01       4446.21       433.11 o                         
  -7   5   6       1505.16       1495.80       105.40 o                         
  -5   5   6        671.29        586.84        65.35 o                         
  -3   5   6        857.58        860.96       108.47 o                         
  -1   5   6       1203.76       1144.48        91.62 o                         
   1   5   6         76.98         38.58        38.79 o                         
   3   5   6       1462.45       1409.05       116.04 o                         
   5   5   6        270.27        223.15        65.66 o                         
   7   5   6         52.47         84.32        49.78 o                         
   9   5   6        421.58        499.30       121.96 o                         
  11   5   6        102.43         45.29        66.05 o                         
  13   5   6        315.52        351.16       113.52 o                         
  15   5   6         12.86         57.39        65.95 o                         
  17   5   6         64.68        111.39       139.24 o                         
  19   5   6        517.54        332.32       128.68 o                         
 -18   6   6          0.66        -62.58        62.58 o                         
 -16   6   6       1839.42       1781.59       226.72 o                         
 -14   6   6        437.64        211.36        89.12 o                         
 -12   6   6        447.05        479.47       128.09 o                         
 -10   6   6        615.63        808.79       126.42 o                         
  -8   6   6        197.14         72.12        69.39 o                         
  -6   6   6       1061.24       1046.89       166.17 o                         
  -4   6   6         38.00         -3.65        56.76 o                         
  -2   6   6       1132.20       1344.28       117.25 o                         
   0   6   6        276.75        236.33        55.87 o                         
   2   6   6          0.64         74.19        39.10 o                         
   4   6   6        981.96        898.94       105.16 o                         
   6   6   6        218.83        143.85        63.42 o                         
   8   6   6         45.47         53.92        73.68 o                         
  10   6   6       1222.44       1321.04       314.19 o                         
  12   6   6        144.27        230.94       221.36 o                         
  14   6   6         27.52         28.22        77.17 o                         
 -11   7   6        153.22        360.60       185.66 o                         
  -9   7   6        338.38        424.87       182.09 o                         
  -7   7   6        955.47        839.02       239.21 o                         
  -5   7   6       1222.84       1173.51       191.87 o                         
  -3   7   6        364.57        428.44       121.18 o                         
  -1   7   6        366.05        112.87        77.77 o                         
   1   7   6        502.64        505.64       100.09 o                         
   3   7   6         76.87         45.69        74.44 o                         
   5   7   6          4.55        -27.28        66.01 o                         
   7   7   6         66.36        -35.11        58.11 o                         
 -31   1   7         57.44        192.80       121.39 o                         
 -29   1   7         27.07         82.12       114.25 o                         
 -27   1   7          0.31        -47.98        49.53 o                         
 -25   1   7          0.74         13.18        52.30 o                         
 -23   1   7          0.21         17.85        52.84 o                         
 -21   1   7         31.18         -9.42        45.23 o                         
 -19   1   7       1685.65       1633.16       116.49 o                         
 -17   1   7        778.90        821.52        66.64 o                         
 -15   1   7      12128.24      13248.92       333.52 o                         
 -13   1   7       2207.79       2132.02        91.70 o                         
 -11   1   7      12598.25      12837.93       224.94 o                         
  -9   1   7       5201.21       6246.88       168.99 o                         
  -7   1   7      21770.57      22461.09       341.26 o                         
  -5   1   7       1214.06       1483.70        70.46 o                         
  -3   1   7         86.32         58.04        30.18 o                         
  -1   1   7       1496.37       1687.89        76.12 o                         
   1   1   7       1012.11        852.70        63.39 o                         
   3   1   7        441.30        568.88        50.75 o                         
   5   1   7       5869.09       5531.26       146.77 o                         
   7   1   7       2688.95       2728.03       101.66 o                         
   9   1   7      16297.83      16465.57       319.02 o                         
  11   1   7       3435.92       3608.23       127.32 o                         
  13   1   7       1832.32       1642.54        98.43 o                         
  15   1   7       1971.71       1656.90       121.88 o                         
  17   1   7       1575.45       1676.73       125.75 o                         
  19   1   7       4518.46       4246.58       368.24 o                         
  21   1   7        504.55        685.29       130.00 o                         
  23   1   7        361.09        466.31       109.28 o                         
 -30   2   7       5387.59       6376.58       567.68 o                         
 -28   2   7       6947.87       6862.15       564.11 o                         
 -26   2   7       2834.28       2559.92       328.47 o                         
 -24   2   7      10218.04      10103.99       646.23 o                         
 -22   2   7       4651.64       4754.76       219.83 o                         
 -20   2   7      12862.84      12850.99       361.71 o                         
 -18   2   7      32271.79      33794.07       691.16 o                         
 -16   2   7      15094.66      15075.94       325.37 o                         
 -14   2   7      20402.53      20662.40       366.22 o                         
 -12   2   7      18709.38      18870.61       475.13 o                         
 -10   2   7      30834.26      31051.88       497.96 o                         
  -8   2   7      20265.96      21177.34       370.99 o                         
  -6   2   7        428.55        365.38        77.81 o                         
  -4   2   7      13516.65      14059.63       274.01 o                         
  -2   2   7        399.60        192.74        52.56 o                         
   0   2   7      16294.07      15526.01       294.89 o                         
   2   2   7      22994.54      21393.95       326.55 o                         
   4   2   7      15762.48      15386.98       368.98 o                         
   6   2   7      29542.96      29794.37       487.11 o                         
   8   2   7      19888.24      20953.26       373.31 o                         
  10   2   7      14655.79      15126.50       389.85 o                         
  12   2   7      11303.65      11169.61       421.22 o                         
  14   2   7       3037.03       3137.29       462.60 o                         
  16   2   7        566.43        647.98        92.18 o                         
  18   2   7        284.23        360.34       102.04 o                         
  20   2   7       8745.32       9343.32       422.41 o                         
  22   2   7       5217.71       5844.75       334.50 o                         
  24   2   7       5058.99       5150.93       326.58 o                         
  26   2   7       2254.35       2352.56       233.86 o                         
 -29   3   7        623.07        471.28       214.22 o                         
 -27   3   7        741.08        617.66       221.36 o                         
 -25   3   7         32.60         79.60        64.73 o                         
 -23   3   7          1.17        -44.13        44.13 o                         
 -21   3   7        915.36        904.17       142.40 o                         
 -19   3   7        287.24        301.10        91.04 o                         
 -17   3   7       3121.57       2900.74       135.17 o                         
 -15   3   7        935.29        773.38        92.88 o                         
 -13   3   7       2118.92       1938.70       103.54 o                         
 -11   3   7       3852.64       3735.82       142.82 o                         
  -9   3   7        579.99        411.11        48.99 o                         
  -7   3   7        871.50        937.68        66.99 o                         
  -5   3   7       4803.19       5011.72       151.72 o                         
  -3   3   7       1822.05       2291.33       250.13 o                         
  -1   3   7      17889.45      20270.44       375.44 o                         
   1   3   7        115.58        137.91        50.89 o                         
   3   3   7       1105.19       1099.20        64.21 o                         
   5   3   7        812.97       1009.88       144.87 o                         
   7   3   7         67.97         65.46        38.93 o                         
   9   3   7        720.95        662.83        91.49 o                         
  11   3   7       1278.52       1152.29       132.34 o                         
  13   3   7        134.88        125.25        50.30 o                         
  15   3   7       1773.33       1698.42       314.19 o                         
  17   3   7         32.11         46.56        62.96 o                         
  19   3   7       1824.45       1213.91       267.77 o                         
  21   3   7        166.21        117.82        85.84 o                         
  23   3   7        979.45       1081.57       187.76 o                         
  25   3   7         79.54         72.50        81.32 o                         
 -26   4   7         47.87        -59.82        92.83 o                         
 -24   4   7        122.19         97.87        84.07 o                         
 -22   4   7         40.93         91.31        73.31 o                         
 -20   4   7        248.49        197.18        96.40 o                         
 -18   4   7        749.04        876.14       152.35 o                         
 -16   4   7        111.35        162.57        65.38 o                         
 -14   4   7        530.08        510.49        93.00 o                         
 -12   4   7         12.36         52.55        32.92 o                         
 -10   4   7        101.32         77.62        35.78 o                         
  -8   4   7        147.82        174.25        36.75 o                         
  -6   4   7        122.65        124.36        35.68 o                         
  -4   4   7         26.01         -7.73        26.21 o                         
  -2   4   7       1719.62       1685.27        94.13 o                         
   0   4   7          4.51        -17.92        27.79 o                         
   2   4   7          0.26        -20.18        30.98 o                         
   4   4   7         16.71         49.67        40.97 o                         
   6   4   7        201.81        147.46        52.94 o                         
   8   4   7        378.39        321.83        69.54 o                         
  10   4   7         95.05         95.27        48.83 o                         
  12   4   7        262.30        313.84       158.88 o                         
  14   4   7        328.11        367.00       109.62 o                         
  16   4   7       1451.10       1602.53       197.21 o                         
  18   4   7        383.46        439.55       122.67 o                         
  20   4   7         35.60        -26.31        71.65 o                         
  22   4   7        513.83        396.16       121.49 o                         
 -23   5   7        188.12        148.75        87.48 o                         
 -21   5   7        211.11        210.69       133.89 o                         
 -19   5   7          1.57        -36.84        58.97 o                         
 -17   5   7         99.67         42.91        65.49 o                         
 -15   5   7         13.55         37.94        62.58 o                         
 -13   5   7       2626.31       2246.72       163.52 o                         
 -11   5   7        700.37        744.22       112.48 o                         
  -9   5   7         12.09         23.38        39.33 o                         
  -7   5   7       2341.82       2104.12       143.26 o                         
  -5   5   7       1444.09       1347.27        98.91 o                         
  -3   5   7        195.20        204.92       109.07 o                         
  -1   5   7        194.79        205.80        59.62 o                         
   1   5   7        456.27        263.84        66.16 o                         
   3   5   7       2425.75       2298.31       329.65 o                         
   5   5   7         44.31         97.05        46.57 o                         
   7   5   7       1093.60        992.95       130.34 o                         
   9   5   7       2396.21       2774.11       225.86 o                         
  11   5   7       4298.91       4442.52       294.04 o                         
  13   5   7       2085.48       2625.95       480.21 o                         
  15   5   7       1020.52        731.21       159.94 o                         
  17   5   7        274.27        257.06       169.59 o                         
  19   5   7          5.55        -24.55        87.47 o                         
 -18   6   7       3167.27       2987.66       268.86 o                         
 -16   6   7       1957.39       1704.40       215.23 o                         
 -14   6   7       2990.26       3531.66       277.57 o                         
 -12   6   7       6132.16       6046.30       347.14 o                         
 -10   6   7       2967.35       3355.48       260.63 o                         
  -8   6   7       2187.24       2588.20       223.16 o                         
  -6   6   7       1915.45       2348.11       211.89 o                         
  -4   6   7       2400.42       2466.76       476.64 o                         
  -2   6   7       7796.75       7896.64       273.90 o                         
   0   6   7      11124.78      10397.40       303.80 o                         
   2   6   7      17834.48      18087.58       457.10 o                         
   4   6   7      12539.64      12449.18       343.54 o                         
   6   6   7       6080.70       6103.97       344.05 o                         
   8   6   7       9814.43      10282.36       469.49 o                         
  10   6   7       5722.61       6291.15       803.32 o                         
  12   6   7       3055.11       2641.94       246.79 o                         
  14   6   7       1314.52       1253.66       371.31 o                         
 -11   7   7        128.71         -3.57       146.38 o                         
  -9   7   7        138.64        135.67       139.24 o                         
  -7   7   7        457.42        427.32       124.03 o                         
  -5   7   7          8.27          5.95        66.91 o                         
  -3   7   7          2.42        -36.62        53.88 o                         
  -1   7   7        136.36         49.76        92.83 o                         
   1   7   7        295.98        155.65       103.85 o                         
   3   7   7        578.40        444.31        93.52 o                         
   5   7   7       1020.74        971.27       172.81 o                         
 -32   0   8        889.37       1124.65       296.34 o                         
 -30   0   8       2571.11       2713.44       349.89 o                         
 -28   0   8       1383.91       1367.43       274.91 o                         
 -26   0   8        708.78        382.02       167.80 o                         
 -24   0   8      12660.82      13327.99       728.34 o                         
 -22   0   8      14274.14      15552.30       774.76 o                         
 -20   0   8       6630.88       6333.74       442.72 o                         
 -18   0   8       8051.22       7726.16       478.42 o                         
 -16   0   8        878.97        710.51        57.25 o                         
 -14   0   8      29178.21      28640.46       672.92 o                         
 -12   0   8     116571.30     126015.73      2437.67 o                         
 -10   0   8     122341.61     132756.98      2553.24 o                         
  -8   0   8      52300.66      53759.19      1149.90 o                         
  -6   0   8      32418.49      34715.81       636.41 o                         
  -4   0   8      15858.05      13683.27       309.21 o                         
  -2   0   8      13460.51      13468.57       368.59 o                         
   0   0   8      10215.32       9261.18       284.98 o                         
   2   0   8      11483.01      11633.80       341.52 o                         
   4   0   8        216.28        213.50        54.77 o                         
   6   0   8       5014.24       5916.01       353.46 o                         
   8   0   8       2376.50       1735.17       196.37 o                         
  10   0   8      27176.32      28894.57      1053.24 o                         
  12   0   8       8233.61       8747.27       492.70 o                         
  14   0   8      19963.02      19761.70       842.59 o                         
  16   0   8       9172.43       9895.05       372.01 o                         
  18   0   8       3930.42       3933.63       227.21 o                         
  20   0   8        315.62        328.47       135.67 o                         
  22   0   8        887.92       1385.28       271.34 o                         
 -31   1   8        490.28        453.43       185.66 o                         
 -29   1   8        353.52        153.52       121.39 o                         
 -27   1   8        580.88        388.90       102.04 o                         
 -25   1   8        262.92        157.42        80.48 o                         
 -23   1   8        814.28        644.11       187.44 o                         
 -21   1   8         15.78         47.39        57.13 o                         
 -19   1   8          1.92         18.19        28.81 o                         
 -17   1   8       3375.22       3578.19       175.00 o                         
 -15   1   8        830.10        857.07        51.69 o                         
 -13   1   8       1339.16       1251.16       163.88 o                         
 -11   1   8       7149.33       7499.71       173.36 o                         
  -9   1   8       6000.98       6504.82       177.87 o                         
  -7   1   8      31424.20      34981.26       550.96 o                         
  -5   1   8       7966.24       7945.61       219.77 o                         
  -3   1   8      10207.20      10353.95       196.81 o                         
  -1   1   8        971.07        933.40        63.45 o                         
   1   1   8        235.25        222.67        40.33 o                         
   3   1   8         18.00         -5.62        27.83 o                         
   5   1   8         98.60         53.01        24.08 o                         
   7   1   8        249.80        195.56        44.32 o                         
   9   1   8      14914.59      15014.62       307.89 o                         
  11   1   8        666.09        576.21        60.61 o                         
  13   1   8        164.25        165.15        39.70 o                         
  15   1   8       1046.23        942.13       146.53 o                         
  17   1   8       1256.67       1031.64       120.85 o                         
  19   1   8       1151.76       1082.10       150.57 o                         
  21   1   8        728.64        912.59       156.28 o                         
  23   1   8         28.74         39.74        85.76 o                         
 -30   2   8        576.10        385.59       171.38 o                         
 -28   2   8         86.72         74.98       107.11 o                         
 -26   2   8        450.02        185.66       135.67 o                         
 -24   2   8        164.51         96.40       117.82 o                         
 -22   2   8        835.26        976.13       136.67 o                         
 -20   2   8        735.49        972.04       102.93 o                         
 -18   2   8       4378.27       4259.07       161.41 o                         
 -16   2   8         60.99         37.03        24.78 o                         
 -14   2   8         38.46         16.15        22.21 o                         
 -12   2   8        185.38        194.15        30.31 o                         
 -10   2   8        227.78        166.32        32.52 o                         
  -8   2   8        632.44        486.43        49.62 o                         
  -6   2   8          9.04        116.74        55.66 o                         
  -4   2   8       1636.91       1657.76       107.98 o                         
  -2   2   8       3860.01       3906.27       126.94 o                         
   0   2   8       8697.11       9615.72       190.57 o                         
   2   2   8         24.17         21.42        20.96 o                         
   4   2   8        493.20        587.26        51.14 o                         
   6   2   8       5320.22       5664.63       160.27 o                         
   8   2   8          4.23         20.49        34.72 o                         
  10   2   8        361.89        403.77        89.97 o                         
  12   2   8       1484.36       1746.21       122.26 o                         
  14   2   8         58.40          6.37        39.85 o                         
  16   2   8        236.10        165.53        60.27 o                         
  18   2   8        691.79        645.14       131.66 o                         
  20   2   8        189.55        122.10        77.24 o                         
  22   2   8         66.35        114.07        74.52 o                         
  24   2   8        146.11        -19.44        66.91 o                         
 -29   3   8          0.38         49.98       139.24 o                         
 -27   3   8        553.15        510.56       221.36 o                         
 -25   3   8       1833.85       1871.42       198.90 o                         
 -23   3   8       6779.87       6740.36       347.20 o                         
 -21   3   8       3007.09       2922.85       220.03 o                         
 -19   3   8       3809.59       4121.04       358.82 o                         
 -17   3   8        425.91        420.09        63.48 o                         
 -15   3   8        134.02         92.71        37.77 o                         
 -13   3   8        324.52        206.93        46.60 o                         
 -11   3   8        550.21        451.00        69.84 o                         
  -9   3   8        837.67        769.76        80.39 o                         
  -7   3   8       1408.39       1346.45        86.58 o                         
  -5   3   8        100.43         44.54        27.76 o                         
  -3   3   8         49.44         33.32        28.86 o                         
  -1   3   8        876.13        834.83        69.24 o                         
   1   3   8        860.33        894.07        69.74 o                         
   3   3   8         21.57         12.04        19.94 o                         
   5   3   8       2207.21       2109.49       261.01 o                         
   7   3   8       1612.51       1585.03       116.11 o                         
   9   3   8        764.38        557.22        87.75 o                         
  11   3   8        588.19        474.82        83.63 o                         
  13   3   8       1265.13       1201.52       122.86 o                         
  15   3   8       4255.30       3599.02       251.19 o                         
  17   3   8       3986.28       4193.40       280.23 o                         
  19   3   8        671.19        701.14       147.54 o                         
  21   3   8        240.41        397.82       124.80 o                         
  23   3   8        434.14        315.35       208.86 o                         
 -26   4   8       3802.29       4280.91       614.09 o                         
 -24   4   8       1633.54       1659.04       258.39 o                         
 -22   4   8       1962.72       1663.62       198.04 o                         
 -20   4   8       1383.53       1251.82       186.00 o                         
 -18   4   8       6239.66       6186.26       270.41 o                         
 -16   4   8       1913.19       1917.71       145.89 o                         
 -14   4   8      11795.13      12287.29       380.92 o                         
 -12   4   8       8517.82       8236.90       244.91 o                         
 -10   4   8      13311.86      13822.77       331.51 o                         
  -8   4   8      12157.27      11856.54       291.66 o                         
  -6   4   8      18001.22      19672.88       395.77 o                         
  -4   4   8      12024.39      12172.17       345.18 o                         
  -2   4   8      13932.80      14704.97       326.42 o                         
   0   4   8      10521.61      10973.42       419.52 o                         
   2   4   8      15560.25      16551.58       426.27 o                         
   4   4   8        382.55        322.75        71.09 o                         
   6   4   8       3798.03       3511.58       180.49 o                         
   8   4   8       6366.92       6789.77       263.10 o                         
  10   4   8      12247.78      12150.44       823.71 o                         
  12   4   8       9348.64       8835.16       411.49 o                         
  14   4   8       7905.15       7960.90       476.64 o                         
  16   4   8       1235.05        923.07       221.36 o                         
  18   4   8       1498.71       1189.37       196.48 o                         
  20   4   8       2075.56       2131.93       228.47 o                         
 -23   5   8        392.36        506.98       150.98 o                         
 -21   5   8        218.65        -28.81        72.05 o                         
 -19   5   8       1432.73       1443.04       209.13 o                         
 -17   5   8        719.20        606.02       143.30 o                         
 -15   5   8        261.68        347.14        86.53 o                         
 -13   5   8          8.69         -8.20        39.33 o                         
 -11   5   8       1027.28        955.14       132.56 o                         
  -9   5   8         54.57         14.01        46.35 o                         
  -7   5   8       1535.52       1497.33       151.90 o                         
  -5   5   8       5278.93       5340.28       194.04 o                         
  -3   5   8       7008.94       6756.86       321.82 o                         
  -1   5   8       4175.85       4093.22       197.61 o                         
   1   5   8        324.62        341.63        73.83 o                         
   3   5   8         11.82         18.91        40.29 o                         
   5   5   8       1883.00       1757.50       165.15 o                         
   7   5   8         54.22         49.32        53.12 o                         
   9   5   8       2551.48       2185.37       394.52 o                         
  11   5   8       1954.30       2258.44       218.10 o                         
  13   5   8       1412.80       1757.22       213.37 o                         
  15   5   8        316.57        117.36       164.23 o                         
  17   5   8         24.03         87.31        80.67 o                         
 -18   6   8        128.41        118.04       151.74 o                         
 -16   6   8        126.95        228.29       104.20 o                         
 -14   6   8        128.73        248.10        86.61 o                         
 -12   6   8        334.14        423.43        99.44 o                         
 -10   6   8          4.84         54.06        71.12 o                         
  -8   6   8        711.70        653.59       135.50 o                         
  -6   6   8        492.85        404.48       113.27 o                         
  -4   6   8         27.68         55.02        61.42 o                         
  -2   6   8          0.73         39.24        43.21 o                         
   0   6   8        128.61        135.85        48.52 o                         
   2   6   8        106.21        117.79        57.71 o                         
   4   6   8         63.36         40.63        50.81 o                         
   6   6   8        831.34        501.83       112.17 o                         
   8   6   8         92.81        104.03        81.49 o                         
  10   6   8         30.71         49.98        79.25 o                         
  12   6   8         75.92         51.69        82.31 o                         
  -9   7   8        202.87         89.97        99.97 o                         
  -7   7   8          9.28         51.32        78.91 o                         
  -5   7   8        752.04        560.87       133.16 o                         
  -3   7   8       1085.21       1128.86       346.32 o                         
  -1   7   8       1417.67       1535.12       191.67 o                         
   1   7   8        580.62        550.80       144.97 o                         
   3   7   8        223.26        170.59        76.01 o                         
 -31   1   9        668.64        667.65       232.07 o                         
 -29   1   9        783.15        767.77       355.25 o                         
 -27   1   9         12.98        -26.78        60.59 o                         
 -25   1   9        202.25         19.64        57.41 o                         
 -23   1   9        481.01        508.54       116.04 o                         
 -21   1   9        615.42        555.72       167.80 o                         
 -19   1   9       1861.68       1655.96       158.72 o                         
 -17   1   9       7589.24       7105.71       180.45 o                         
 -15   1   9       3107.75       3164.30       112.42 o                         
 -13   1   9       4085.40       4070.04       131.19 o                         
 -11   1   9        887.98        805.10        54.97 o                         
  -9   1   9        380.38        365.78        43.99 o                         
  -7   1   9       1439.17       1228.71        71.06 o                         
  -5   1   9       2777.19       2332.14        99.44 o                         
  -3   1   9       5579.23       6058.07       168.09 o                         
  -1   1   9         13.69         11.89        23.70 o                         
   1   1   9         70.03         45.74        31.97 o                         
   3   1   9       1354.17       1168.19        71.91 o                         
   5   1   9       3939.26       4232.51       147.93 o                         
   7   1   9        582.17        726.16        65.43 o                         
   9   1   9        307.33        280.34        46.72 o                         
  11   1   9       2904.45       2852.03       120.71 o                         
  13   1   9        104.28         52.15        41.66 o                         
  15   1   9        902.22       1085.27       114.99 o                         
  17   1   9       1455.75       1513.05       237.97 o                         
  19   1   9       1502.71       1691.74       306.18 o                         
  21   1   9       1680.15       1833.06       319.54 o                         
  23   1   9        793.67        999.69       253.49 o                         
 -30   2   9        689.53        660.51       221.36 o                         
 -28   2   9        480.07        656.94       224.93 o                         
 -26   2   9       3163.42       3195.43       374.88 o                         
 -24   2   9       8674.79       8965.00       435.49 o                         
 -22   2   9      12591.90      12387.22       322.29 o                         
 -20   2   9       9714.27       9482.38       279.16 o                         
 -18   2   9      12729.61      12581.77       297.76 o                         
 -16   2   9      21692.57      21619.94       384.97 o                         
 -14   2   9       7957.17       7676.64       221.48 o                         
 -12   2   9      38622.61      39902.47       633.85 o                         
 -10   2   9      17504.07      17532.67       335.54 o                         
  -8   2   9      14286.63      13665.42       283.38 o                         
  -6   2   9       8412.53       8493.44       211.70 o                         
  -4   2   9      12227.50      11987.59       306.61 o                         
  -2   2   9      41708.63      45185.30       706.09 o                         
   0   2   9      15929.12      15876.98       277.84 o                         
   2   2   9      15392.82      14843.89       301.07 o                         
   4   2   9      11887.92      11294.58       340.15 o                         
   6   2   9       3423.76       2892.53       109.82 o                         
   8   2   9      15787.43      16031.01       516.77 o                         
  10   2   9        527.28        271.46        68.14 o                         
  12   2   9       1497.00       1436.23       127.30 o                         
  14   2   9       2727.97       2793.24       164.67 o                         
  16   2   9       1312.94       1467.75       127.15 o                         
  18   2   9       7262.19       7772.98       379.19 o                         
  20   2   9       7014.14       7293.53       378.59 o                         
  22   2   9       5643.72       5515.46       698.00 o                         
  24   2   9       1474.77       1202.39       188.09 o                         
 -29   3   9        350.07        210.65       160.66 o                         
 -27   3   9        590.72        453.43       199.94 o                         
 -25   3   9       3056.41       3023.41       365.96 o                         
 -23   3   9       1088.04        963.61       158.64 o                         
 -21   3   9        529.62        432.11       108.89 o                         
 -19   3   9        129.03         93.14        42.09 o                         
 -17   3   9       7331.93       7232.84       228.40 o                         
 -15   3   9        712.30        489.97        70.25 o                         
 -13   3   9       1351.62       1222.07        88.03 o                         
 -11   3   9          5.74        -27.80        27.80 o                         
  -9   3   9         18.59        -12.15        22.67 o                         
  -7   3   9       1346.12       1432.58       149.45 o                         
  -5   3   9       1480.85       1188.41        78.13 o                         
  -3   3   9       5814.06       5574.19       203.26 o                         
  -1   3   9       7514.55       7340.41       207.16 o                         
   1   3   9       4330.58       4387.72       209.95 o                         
   3   3   9      14423.32      15562.76       400.85 o                         
   5   3   9       3494.45       3343.23       165.73 o                         
   7   3   9       4790.90       4749.08       262.69 o                         
   9   3   9        146.20        101.32        77.95 o                         
  11   3   9        115.43         44.99        41.70 o                         
  13   3   9        227.06        155.40        57.17 o                         
  15   3   9         83.56         -8.00       117.82 o                         
  17   3   9       2950.07       3702.42       382.02 o                         
  19   3   9        723.54        426.90       128.68 o                         
  21   3   9       1313.99       1395.95       215.84 o                         
  23   3   9        368.15        460.43       130.37 o                         
 -26   4   9        101.45         92.22        91.04 o                         
 -24   4   9         39.56         -2.58        63.25 o                         
 -22   4   9        141.47        157.97        83.83 o                         
 -20   4   9       1018.97        849.62       156.46 o                         
 -18   4   9        178.92        159.44        65.06 o                         
 -16   4   9        239.54        171.77       122.96 o                         
 -14   4   9        447.19        580.49        98.85 o                         
 -12   4   9        980.65        827.78        87.71 o                         
 -10   4   9         77.71        -12.98        29.25 o                         
  -8   4   9          8.41          5.37        29.85 o                         
  -6   4   9          0.74         22.98        28.61 o                         
  -4   4   9        761.07        645.40        87.67 o                         
  -2   4   9        225.36        293.56        80.13 o                         
   0   4   9         10.21         -4.52        34.31 o                         
   2   4   9         19.05         18.47        33.62 o                         
   4   4   9         78.09        104.98        47.55 o                         
   6   4   9       1953.70       1722.60       186.42 o                         
   8   4   9        130.95         83.16        51.09 o                         
  10   4   9          0.29         -7.54        39.04 o                         
  12   4   9        589.82        603.05       106.33 o                         
  14   4   9       1098.48       1209.38       433.79 o                         
  16   4   9         91.91         -5.52        54.01 o                         
  18   4   9        303.22        300.62       110.61 o                         
  20   4   9         66.40        -58.55        62.96 o                         
 -23   5   9          1.09        -34.07       142.81 o                         
 -21   5   9        200.08         46.56       226.72 o                         
 -19   5   9       1260.90       1138.27       191.27 o                         
 -17   5   9       3673.75       3632.97       221.89 o                         
 -15   5   9       2784.34       2326.81       171.70 o                         
 -13   5   9        264.51        270.50       104.99 o                         
 -11   5   9          6.84        -25.68        39.32 o                         
  -9   5   9       1575.31       1506.86       112.35 o                         
  -7   5   9        246.08        129.15        54.10 o                         
  -5   5   9        190.91         64.04        42.66 o                         
  -3   5   9       1821.37       1556.87       157.77 o                         
  -1   5   9        271.76        200.02        63.92 o                         
   1   5   9        208.57        169.83        66.00 o                         
   3   5   9       1026.44       1160.33       162.41 o                         
   5   5   9       1504.94       1295.16       130.06 o                         
   7   5   9        702.50        664.47       114.36 o                         
   9   5   9       2108.69       1766.61       153.76 o                         
  11   5   9        161.52        180.56        85.69 o                         
  13   5   9         87.14        136.98        83.09 o                         
  15   5   9        317.70        439.50       128.53 o                         
  17   5   9       1330.99       1348.32       222.61 o                         
 -18   6   9       2663.72       2901.11       263.74 o                         
 -16   6   9       2270.11       1981.98       217.84 o                         
 -14   6   9       1265.25       1563.34       179.08 o                         
 -12   6   9       4108.43       4246.44       304.14 o                         
 -10   6   9       3377.99       4088.88       291.58 o                         
  -8   6   9        875.63       1044.44       173.98 o                         
  -6   6   9       2400.89       2359.62       335.61 o                         
  -4   6   9       1332.13       1278.03       145.14 o                         
  -2   6   9       3374.44       3356.35       181.38 o                         
   0   6   9       4599.23       5356.16       250.07 o                         
   2   6   9       6014.44       5807.86       331.32 o                         
   4   6   9       9615.39       9798.26       361.12 o                         
   6   6   9       5375.69       5222.57       310.34 o                         
   8   6   9       7443.73       7434.43       530.19 o                         
  10   6   9       4334.72       4516.15      1110.37 o                         
  12   6   9       1120.70       1256.53       211.44 o                         
  -7   7   9        278.27         32.13        83.31 o                         
  -5   7   9         99.36        213.67        97.59 o                         
  -3   7   9        450.68        291.05       102.04 o                         
  -1   7   9       1089.47       1030.50       167.74 o                         
   1   7   9        762.72        699.70       111.81 o                         
 -32   0  10        604.48        903.29       260.63 o                         
 -30   0  10        683.12        821.17       246.35 o                         
 -28   0  10       3637.80       3923.78       410.59 o                         
 -26   0  10       2665.25       2577.77       324.90 o                         
 -24   0  10       5761.32       5262.65       442.72 o                         
 -22   0  10       5678.61       4570.00       399.88 o                         
 -20   0  10       1369.38       1695.90       235.64 o                         
 -18   0  10       5723.56       5339.17       223.70 o                         
 -16   0  10      20208.87      20329.12       539.59 o                         
 -14   0  10      20451.90      20079.43       532.50 o                         
 -12   0  10      22601.33      21822.27       912.22 o                         
 -10   0  10      19827.72      19484.10       552.61 o                         
  -8   0  10       5445.36       5367.27       192.20 o                         
  -6   0  10      85111.88      95379.48      1564.70 o                         
  -4   0  10     132406.77     144487.62      2820.55 o                         
  -2   0  10      51386.31      55412.77      1180.23 o                         
   0   0  10      16750.81      15579.81       438.50 o                         
   2   0  10        207.56        166.48        57.13 o                         
   4   0  10       2501.21       2126.26       139.69 o                         
   6   0  10        198.84        144.60        53.02 o                         
   8   0  10      10196.50      10675.24       556.97 o                         
  10   0  10      19961.56      20811.37       878.30 o                         
  12   0  10       2730.88       2834.83       282.05 o                         
  14   0  10       3764.13       3695.28       339.18 o                         
  16   0  10       2739.75       2971.74       219.57 o                         
  18   0  10       1529.86       1778.02       253.49 o                         
  20   0  10        677.39        681.93       192.80 o                         
  22   0  10         76.23        199.94       121.39 o                         
 -31   1  10         39.26        -46.41       110.68 o                         
 -29   1  10         77.31         95.89        85.69 o                         
 -27   1  10         17.87          8.49        66.58 o                         
 -25   1  10        657.84        476.52       129.56 o                         
 -23   1  10       1247.07       1162.35       251.71 o                         
 -21   1  10        183.16        176.24        57.12 o                         
 -19   1  10       1200.58       1066.73        73.72 o                         
 -17   1  10        224.61        140.14        37.98 o                         
 -15   1  10         15.02         40.52        29.84 o                         
 -13   1  10       1449.52       1417.32       107.81 o                         
 -11   1  10       3435.66       3765.23       117.92 o                         
  -9   1  10        671.03        546.67        52.72 o                         
  -7   1  10       1198.19       1170.76        94.82 o                         
  -5   1  10      11329.98      11830.07       231.41 o                         
  -3   1  10       3695.96       3792.01       117.16 o                         
  -1   1  10       9691.76      10980.17       247.06 o                         
   1   1  10        285.47        293.59        56.55 o                         
   3   1  10       5962.33       5956.90       173.55 o                         
   5   1  10       1827.50       1802.60        93.27 o                         
   7   1  10        985.73        945.55        71.85 o                         
   9   1  10       2615.58       2434.57       111.45 o                         
  11   1  10       1290.61       1307.40        87.25 o                         
  13   1  10        188.77         55.12       103.14 o                         
  15   1  10       5918.15       5956.87       255.45 o                         
  17   1  10       1295.44       1529.09       134.19 o                         
  19   1  10         85.32        117.76        65.65 o                         
  21   1  10          6.28         50.11        69.48 o                         
  23   1  10        599.20        885.44       246.35 o                         
  25   1  10        540.86        374.88       182.09 o                         
 -30   2  10        442.56        467.71       207.08 o                         
 -28   2  10         59.21         71.41       107.11 o                         
 -26   2  10        566.98        864.54       271.34 o                         
 -24   2  10       1255.43       1105.17       198.98 o                         
 -22   2  10        759.78        909.55        93.27 o                         
 -20   2  10        683.76        639.89        72.29 o                         
 -18   2  10        718.21        689.77        72.76 o                         
 -16   2  10       1870.21       1582.52        89.01 o                         
 -14   2  10       1246.56       1169.62       102.21 o                         
 -12   2  10        865.05        825.64        64.71 o                         
 -10   2  10         15.61          0.03        24.32 o                         
  -8   2  10       1401.14       1324.76        86.52 o                         
  -6   2  10         41.48         29.41        27.68 o                         
  -4   2  10         13.08         13.01        30.47 o                         
  -2   2  10          3.45         33.88        27.59 o                         
   0   2  10        550.69        453.93        64.06 o                         
   2   2  10       1689.79       1586.96        86.42 o                         
   4   2  10        373.04        419.54        54.64 o                         
   6   2  10        249.40        298.94        46.10 o                         
   8   2  10        139.54         48.50        41.12 o                         
  10   2  10        562.23        557.80        89.01 o                         
  12   2  10       1632.44       1497.12       123.25 o                         
  14   2  10          2.11         32.64        41.29 o                         
  16   2  10        352.02        146.22        60.10 o                         
  18   2  10        168.49         33.78        82.12 o                         
  20   2  10         10.28          1.54        64.34 o                         
  22   2  10         70.68         85.29        88.32 o                         
  24   2  10        261.68        210.69        99.51 o                         
 -29   3  10        721.69        642.66       239.21 o                         
 -27   3  10       1218.33       1274.60       303.48 o                         
 -25   3  10         64.75         82.62        70.34 o                         
 -23   3  10          2.36        -22.87        58.97 o                         
 -21   3  10        832.18        698.52       144.45 o                         
 -19   3  10          6.87          6.74        27.76 o                         
 -17   3  10       1591.62       1445.11       194.28 o                         
 -15   3  10       8978.18       9133.39       259.59 o                         
 -13   3  10        149.23         25.17        37.25 o                         
 -11   3  10          4.18        -18.19        29.02 o                         
  -9   3  10       4185.89       4564.08       217.47 o                         
  -7   3  10       7253.79       7919.90       264.63 o                         
  -5   3  10       2731.65       2523.04       144.81 o                         
  -3   3  10         33.72         23.07        26.68 o                         
  -1   3  10         32.27         26.99        25.95 o                         
   1   3  10        236.86        174.49        39.16 o                         
   3   3  10        333.30        242.09        62.95 o                         
   5   3  10        272.03        264.41        78.21 o                         
   7   3  10        805.37        771.95       177.38 o                         
   9   3  10        569.52        481.48        86.29 o                         
  11   3  10       1508.27       1543.26       127.99 o                         
  13   3  10       2224.35       1821.21       142.34 o                         
  15   3  10       2352.25       2243.29       174.99 o                         
  17   3  10       1676.75       1866.35       217.06 o                         
  19   3  10        500.61        673.11       369.53 o                         
  21   3  10        655.87        797.57       160.40 o                         
 -26   4  10       3502.66       3781.05       692.64 o                         
 -24   4  10       7038.27       8275.47       422.69 o                         
 -22   4  10       9807.79      11066.40       489.28 o                         
 -20   4  10       7189.46       7340.36       305.43 o                         
 -18   4  10       3885.02       4025.61       216.41 o                         
 -16   4  10       1160.97       1156.48       171.60 o                         
 -14   4  10        819.83        689.22        87.26 o                         
 -12   4  10      12543.94      13490.87       341.36 o                         
 -10   4  10       4528.32       4209.18       198.36 o                         
  -8   4  10      12307.34      11529.50       347.80 o                         
  -6   4  10       9107.12       8646.06       278.64 o                         
  -4   4  10      12686.87      12671.99       524.50 o                         
  -2   4  10      10045.28       9825.48       312.36 o                         
   0   4  10       4258.71       4270.56       231.31 o                         
   2   4  10       4942.05       4906.12       218.60 o                         
   4   4  10       2464.91       2805.17       228.64 o                         
   6   4  10       2424.43       2337.60       248.03 o                         
   8   4  10      18229.00      19724.30       519.92 o                         
  10   4  10       6047.09       5327.24       346.63 o                         
  12   4  10       6332.87       5758.41       436.88 o                         
  14   4  10       3555.46       3683.57       282.05 o                         
  16   4  10       3624.00       3271.96       276.70 o                         
  18   4  10       1495.73       1425.01       215.58 o                         
  20   4  10        870.90        840.15       378.45 o                         
 -23   5  10        140.25         41.25        81.21 o                         
 -21   5  10        121.40        180.64       292.77 o                         
 -19   5  10        143.44        116.05        71.11 o                         
 -17   5  10        760.38        771.29       125.50 o                         
 -15   5  10        121.75        146.14        68.93 o                         
 -13   5  10        148.41         38.04        45.57 o                         
 -11   5  10        271.23        132.99        73.42 o                         
  -9   5  10        788.38        670.11        87.72 o                         
  -7   5  10        787.68        717.84       130.00 o                         
  -5   5  10       2109.83       2116.18       217.79 o                         
  -3   5  10        455.37        428.37        91.86 o                         
  -1   5  10        470.32        509.88       164.78 o                         
   1   5  10       1096.42        995.29       123.85 o                         
   3   5  10       2093.89       2138.08       202.94 o                         
   5   5  10       5396.14       5010.37       244.19 o                         
   7   5  10       3336.39       3342.20       240.94 o                         
   9   5  10        835.99       1067.49       201.97 o                         
  11   5  10       2805.46       2789.18       321.33 o                         
  13   5  10        221.54        153.52        93.41 o                         
  15   5  10        425.25        265.34       110.31 o                         
 -18   6  10        445.29        363.81       223.14 o                         
 -16   6  10         40.96        -40.77        55.05 o                         
 -14   6  10        192.55        223.81        80.85 o                         
 -12   6  10        296.25        357.68       116.40 o                         
 -10   6  10          9.18         67.84       114.25 o                         
  -8   6  10        507.92        631.62       136.33 o                         
  -6   6  10        195.03         78.67        75.61 o                         
  -4   6  10         23.50         98.53        73.55 o                         
  -2   6  10        481.89        264.01        94.65 o                         
   0   6  10        735.45        799.95       120.50 o                         
   2   6  10         25.36         54.64        55.89 o                         
   4   6  10          7.25         34.14        56.06 o                         
   6   6  10         76.03         34.55        53.50 o                         
   8   6  10         88.93        103.75        78.93 o                         
  10   6  10        221.14        216.63       107.77 o                         
 -31   1  11        250.71        371.67       125.55 o                         
 -29   1  11        191.66         82.90        92.12 o                         
 -27   1  11         15.78          0.74        91.04 o                         
 -25   1  11        133.98         62.79        73.08 o                         
 -23   1  11       1111.63       1335.62       141.45 o                         
 -21   1  11        289.40        320.91        57.26 o                         
 -19   1  11       3111.36       2721.21       158.58 o                         
 -17   1  11       8319.45       8246.42       294.02 o                         
 -15   1  11       4899.91       4487.88       204.28 o                         
 -13   1  11         24.20         27.11        22.17 o                         
 -11   1  11          5.82         29.65        22.98 o                         
  -9   1  11       1092.93       1011.09        83.17 o                         
  -7   1  11        110.25         40.73        35.04 o                         
  -5   1  11      10064.90      10359.00       219.81 o                         
  -3   1  11      10014.53      10778.76       225.49 o                         
  -1   1  11       6215.18       6312.66       181.66 o                         
   1   1  11       2212.82       2314.04       127.70 o                         
   3   1  11       5713.57       5396.59       169.94 o                         
   5   1  11       7047.50       7061.57       201.11 o                         
   7   1  11          7.60        -11.00        23.93 o                         
   9   1  11        105.52         49.35        31.65 o                         
  11   1  11        637.56        572.05        95.34 o                         
  13   1  11         24.16         12.43        35.63 o                         
  15   1  11        491.92        728.93       109.21 o                         
  17   1  11        373.91        292.55        74.00 o                         
  19   1  11       1150.68       1338.69       154.88 o                         
  21   1  11        981.74        699.78       221.36 o                         
  23   1  11        530.10        889.01       242.78 o                         
 -30   2  11       2993.42       2949.08       399.88 o                         
 -28   2  11       1552.91       1542.38       328.47 o                         
 -26   2  11        448.85        628.10       146.65 o                         
 -24   2  11       1758.97       1742.88       146.51 o                         
 -22   2  11       2277.84       2249.08       115.89 o                         
 -20   2  11        206.57        191.61        44.00 o                         
 -18   2  11      17166.03      16990.10       342.86 o                         
 -16   2  11      13334.93      13008.82       324.19 o                         
 -14   2  11      22033.75      22258.27       631.37 o                         
 -12   2  11      10413.45      10222.00       270.03 o                         
 -10   2  11      15852.85      16459.31       338.62 o                         
  -8   2  11      12305.20      12335.10       280.66 o                         
  -6   2  11      17380.60      18101.77       433.51 o                         
  -4   2  11      24058.55      23263.92       387.61 o                         
  -2   2  11      26725.13      26991.51       490.44 o                         
   0   2  11      10478.74       9713.95       242.30 o                         
   2   2  11      17588.69      17758.21       360.59 o                         
   4   2  11      11614.67      11586.19       272.52 o                         
   6   2  11      18383.82      17777.13       453.46 o                         
   8   2  11       2317.80       2421.60       150.45 o                         
  10   2  11        445.99        257.08        80.79 o                         
  12   2  11        781.13        615.38       101.28 o                         
  14   2  11       1268.02       1326.01       133.47 o                         
  16   2  11       3494.95       3294.00       262.23 o                         
  18   2  11       3038.98       2777.24       305.26 o                         
  20   2  11       5774.80       5163.12       327.83 o                         
  22   2  11       3521.31       4045.30       517.70 o                         
 -29   3  11        407.06        353.46       185.66 o                         
 -27   3  11       1095.33        310.62       171.38 o                         
 -25   3  11       1336.28       1218.21       200.41 o                         
 -23   3  11        120.41         51.26        69.20 o                         
 -21   3  11         85.88         39.24        37.63 o                         
 -19   3  11          5.28         51.07        36.97 o                         
 -17   3  11       4828.01       4963.60       190.02 o                         
 -15   3  11       4277.89       4132.63       170.28 o                         
 -13   3  11       2142.45       1879.70       133.40 o                         
 -11   3  11       3019.64       3326.17       188.82 o                         
  -9   3  11        334.44        321.86        52.47 o                         
  -7   3  11        681.31        532.02        75.74 o                         
  -5   3  11       1587.26       1885.06       124.84 o                         
  -3   3  11       1879.65       1900.93       105.20 o                         
  -1   3  11       3920.90       3764.51       134.74 o                         
   1   3  11      12493.83      13448.03       306.17 o                         
   3   3  11       2162.37       1657.57       125.06 o                         
   5   3  11      14348.53      13975.52       398.81 o                         
   7   3  11         14.06         41.06        41.10 o                         
   9   3  11       5328.01       5239.13       299.93 o                         
  11   3  11        358.54        326.25        80.16 o                         
  13   3  11       2097.90       2174.85       160.11 o                         
  15   3  11        669.28        725.50       116.30 o                         
  17   3  11        108.13        202.62        98.64 o                         
  19   3  11         18.64         38.48        66.91 o                         
  21   3  11        142.78        209.33       105.94 o                         
 -26   4  11         37.49         29.22        65.95 o                         
 -24   4  11        441.90        346.28       112.15 o                         
 -22   4  11        518.17        539.31       106.07 o                         
 -20   4  11         63.25         90.85        59.12 o                         
 -18   4  11       1818.52       1592.58       300.37 o                         
 -16   4  11          8.50          6.40        35.31 o                         
 -14   4  11       5931.05       6041.58       220.34 o                         
 -12   4  11        609.15        753.98       155.84 o                         
 -10   4  11          8.30        -12.74        35.46 o                         
  -8   4  11         13.28        -28.71        28.71 o                         
  -6   4  11          5.56         10.68        31.21 o                         
  -4   4  11          8.47          8.80        80.33 o                         
  -2   4  11         60.79         62.48        43.38 o                         
   0   4  11        313.70        199.35        62.16 o                         
   2   4  11          3.30         -0.24        39.74 o                         
   4   4  11        981.70        785.15       114.37 o                         
   6   4  11          4.55         13.70        42.57 o                         
   8   4  11         76.09         32.15        45.57 o                         
  10   4  11       1346.87       1419.27       145.99 o                         
  12   4  11         42.50         31.79        47.16 o                         
  14   4  11         42.13         23.69        68.57 o                         
  16   4  11         85.69        -26.20        66.58 o                         
  18   4  11         15.42        -28.23        66.87 o                         
 -23   5  11        121.84        179.56        95.73 o                         
 -21   5  11        358.11        185.74       109.28 o                         
 -19   5  11       1221.61       1660.60       161.38 o                         
 -17   5  11       2223.61       1800.12       209.38 o                         
 -15   5  11       1007.18       1199.76       197.79 o                         
 -13   5  11         45.27         21.62        47.69 o                         
 -11   5  11        800.21        593.85        91.21 o                         
  -9   5  11        291.78        236.53       133.89 o                         
  -7   5  11        222.63         69.55        62.96 o                         
  -5   5  11         57.92         14.70        54.23 o                         
  -3   5  11         98.71        133.15        56.63 o                         
  -1   5  11        316.03        186.66        92.81 o                         
   1   5  11        539.04        598.71       100.26 o                         
   3   5  11       3777.20       3498.46       207.75 o                         
   5   5  11       3165.54       2987.85       189.76 o                         
   7   5  11         10.66         10.35        50.83 o                         
   9   5  11          5.36        -44.65        47.05 o                         
  11   5  11         42.26          3.70        73.19 o                         
  13   5  11        236.06         69.45       110.68 o                         
  15   5  11        484.69        358.66       127.47 o                         
 -16   6  11       8077.27       8749.82       369.63 o                         
 -14   6  11       6104.30       6845.18       451.65 o                         
 -12   6  11       3588.10       3772.04       285.28 o                         
 -10   6  11       1670.87       1787.48       207.99 o                         
  -8   6  11        165.56        335.61       107.77 o                         
  -6   6  11        945.11       1009.00       173.69 o                         
  -4   6  11       4274.35       4919.81       319.54 o                         
  -2   6  11       3074.93       3309.38       254.95 o                         
   0   6  11       4328.51       4174.09       233.39 o                         
   2   6  11       2180.76       2258.89       176.67 o                         
   4   6  11       2054.50       2040.70       210.74 o                         
   6   6  11       1717.16       2148.90       182.55 o                         
   8   6  11       1264.24       1147.49       244.57 o                         
 -30   0  12       2071.23       2156.47       339.18 o                         
 -28   0  12       7300.29       6915.70       556.97 o                         
 -26   0  12       4636.81       5348.33       474.85 o                         
 -24   0  12        839.51        935.42       239.21 o                         
 -22   0  12       3469.63       3484.63       360.60 o                         
 -20   0  12       2988.08       2838.40       317.76 o                         
 -18   0  12       7032.67       6622.94       478.42 o                         
 -16   0  12      13581.84      13894.37       434.66 o                         
 -14   0  12       6678.20       6772.77       234.26 o                         
 -12   0  12       4512.12       3703.69       220.37 o                         
 -10   0  12      16912.70      18061.20       548.99 o                         
  -8   0  12      10431.76      10125.31       304.66 o                         
  -6   0  12      25963.13      26169.54       865.80 o                         
  -4   0  12      21046.10      20029.15       772.97 o                         
  -2   0  12       5620.88       5507.30       244.53 o                         
   0   0  12      13255.06      13491.96       427.24 o                         
   2   0  12      27140.63      28805.47       756.91 o                         
   4   0  12      35621.59      35703.43       868.84 o                         
   6   0  12      19547.43      20612.27       590.96 o                         
   8   0  12       5992.92       5896.03       619.45 o                         
  10   0  12       9978.30      10482.45       599.81 o                         
  12   0  12       2381.98       2292.14       278.48 o                         
  14   0  12       1578.55       2192.17       282.05 o                         
  16   0  12       1394.64       1635.20       253.49 o                         
  18   0  12        273.69        149.95       107.11 o                         
  20   0  12         19.22         24.99        85.69 o                         
  22   0  12          8.03        114.25       124.96 o                         
 -31   1  12        130.93        110.68        85.84 o                         
 -29   1  12       1179.18       1065.12       285.00 o                         
 -27   1  12       1351.29       1330.19       185.62 o                         
 -25   1  12        246.07        135.13        64.11 o                         
 -23   1  12         18.73        -22.37        39.20 o                         
 -21   1  12        160.96        127.94        59.49 o                         
 -19   1  12       1081.09       1017.68        86.77 o                         
 -17   1  12       1572.60       1521.80       126.42 o                         
 -15   1  12       2877.52       3189.86       193.08 o                         
 -13   1  12       1228.98       1281.18        74.55 o                         
 -11   1  12       4418.37       4435.41       142.71 o                         
  -9   1  12       6228.86       6456.02       179.50 o                         
  -7   1  12       4124.15       4171.18       189.95 o                         
  -5   1  12       4362.06       4495.60       139.55 o                         
  -3   1  12         92.89         48.74        30.24 o                         
  -1   1  12        198.07        219.83        43.09 o                         
   1   1  12        449.85        367.00        68.74 o                         
   3   1  12       4978.11       4655.76       205.35 o                         
   5   1  12       9608.82       9989.51       256.85 o                         
   7   1  12       2820.37       2983.39       154.08 o                         
   9   1  12       5233.27       4953.11       180.16 o                         
  11   1  12       6508.23       6413.60       281.60 o                         
  13   1  12       1064.35        984.18       126.04 o                         
  15   1  12       1577.31       1595.76       202.85 o                         
  17   1  12        724.61        661.65       108.40 o                         
  19   1  12         24.67        -18.96        42.06 o                         
  21   1  12        588.38        321.33       153.52 o                         
  23   1  12       1178.60       1071.09       274.91 o                         
 -30   2  12         21.00        -99.97        99.97 o                         
 -28   2  12         51.59         67.84       114.25 o                         
 -26   2  12        335.42        262.44        74.40 o                         
 -24   2  12        582.86        549.14       102.00 o                         
 -22   2  12         82.97         73.09        38.01 o                         
 -20   2  12       1924.37       1685.75       143.23 o                         
 -18   2  12         43.59         48.11        32.48 o                         
 -16   2  12       3779.56       3524.94       198.85 o                         
 -14   2  12       1730.47       1715.05       123.06 o                         
 -12   2  12        789.58        688.22        86.58 o                         
 -10   2  12         79.39         50.58        30.92 o                         
  -8   2  12       2961.92       3049.01       131.94 o                         
  -6   2  12        454.68        486.53        72.15 o                         
  -4   2  12        193.77        151.16        34.79 o                         
  -2   2  12        141.37        147.35        40.72 o                         
   0   2  12        549.26        519.49        65.11 o                         
   2   2  12        216.85        149.37        41.31 o                         
   4   2  12         76.04         14.08        29.37 o                         
   6   2  12        358.48        368.42        78.94 o                         
   8   2  12        393.93        282.01        71.93 o                         
  10   2  12       1831.36       1737.06       140.98 o                         
  12   2  12         34.01         61.23        50.13 o                         
  14   2  12         16.60          6.13        55.30 o                         
  16   2  12          7.61          2.48        43.58 o                         
  18   2  12        469.78        501.91       100.35 o                         
  20   2  12        119.07          4.54        87.47 o                         
  22   2  12         62.90         27.27        83.83 o                         
 -27   3  12         52.51        221.36       135.67 o                         
 -25   3  12          9.45        107.11       114.25 o                         
 -23   3  12          4.13         17.06        41.87 o                         
 -21   3  12        860.06        889.42       118.64 o                         
 -19   3  12          9.07          5.31        32.55 o                         
 -17   3  12       1279.36       1478.95       106.95 o                         
 -15   3  12       3121.45       3110.45       173.34 o                         
 -13   3  12       6149.97       6385.90       251.79 o                         
 -11   3  12      10246.85      11236.88       348.93 o                         
  -9   3  12      19812.32      20495.87       418.28 o                         
  -7   3  12       7427.59       7743.88       237.57 o                         
  -5   3  12         44.67         13.61        35.81 o                         
  -3   3  12        681.20        534.84        61.84 o                         
  -1   3  12        461.83        369.53        51.70 o                         
   1   3  12       1673.85       1688.14       153.85 o                         
   3   3  12        139.22        112.71        47.80 o                         
   5   3  12         24.96        -11.17        34.61 o                         
   7   3  12         68.40         65.62        48.44 o                         
   9   3  12       1040.13       1029.35       174.46 o                         
  11   3  12       1397.02       1170.36       215.27 o                         
  13   3  12       2520.34       2541.65       239.09 o                         
  15   3  12       1673.66       1917.04       249.15 o                         
  17   3  12        588.32        524.32       138.78 o                         
  19   3  12        159.25        214.90       100.38 o                         
 -26   4  12       3125.16       2996.86       264.20 o                         
 -24   4  12       4523.85       4550.58       474.85 o                         
 -22   4  12       2877.58       2738.96       191.90 o                         
 -20   4  12       4793.40       4478.83       238.21 o                         
 -18   4  12       8364.17       9148.27       533.27 o                         
 -16   4  12      16084.60      15722.79       394.16 o                         
 -14   4  12       6936.37       7380.58       251.16 o                         
 -12   4  12      10611.86      11353.59       366.83 o                         
 -10   4  12        771.07        587.43        95.23 o                         
  -8   4  12        379.01        402.10        78.39 o                         
  -6   4  12       5932.30       6124.10       209.48 o                         
  -4   4  12       8445.69       8774.59       386.26 o                         
  -2   4  12       5533.13       5680.03       241.56 o                         
   0   4  12       1878.90       1616.77       132.08 o                         
   2   4  12       2170.93       2151.50       154.52 o                         
   4   4  12       7924.92       7469.91       292.66 o                         
   6   4  12       3257.31       2709.27       176.97 o                         
   8   4  12       9933.80       9905.10       356.13 o                         
  10   4  12       5255.49       5303.30       257.98 o                         
  12   4  12       2063.98       2364.22       185.09 o                         
  14   4  12       4166.43       4591.60       320.15 o                         
  16   4  12       2397.87       3087.45       540.90 o                         
 -21   5  12       1348.32       1264.98       172.98 o                         
 -19   5  12        312.69        265.36        86.16 o                         
 -17   5  12         16.69          0.98        48.67 o                         
 -15   5  12         38.41         39.92        52.38 o                         
 -13   5  12        877.42        819.66       123.62 o                         
 -11   5  12       2165.24       2166.00       180.03 o                         
  -9   5  12       3031.04       2813.32       224.31 o                         
  -7   5  12        629.84        703.47       139.28 o                         
  -5   5  12         72.35        -27.06        56.76 o                         
  -3   5  12          7.49         23.13        47.55 o                         
  -1   5  12          6.56        -43.10        46.22 o                         
   1   5  12        211.17        283.25        78.25 o                         
   3   5  12        616.10        717.71       110.86 o                         
   5   5  12       1716.58       1563.18       148.41 o                         
   7   5  12       4142.22       4350.76       422.11 o                         
   9   5  12       2446.99       2332.41       286.73 o                         
  11   5  12       3997.05       4123.35       307.97 o                         
  13   5  12       2010.75       1937.06       236.31 o                         
 -16   6  12        398.74        543.08       124.35 o                         
 -14   6  12          4.81         31.95        71.91 o                         
 -12   6  12        473.69        311.21       207.08 o                         
 -10   6  12        246.57        221.27        97.62 o                         
  -8   6  12         28.09         79.74        83.20 o                         
  -6   6  12          2.52         16.43        51.89 o                         
  -4   6  12         59.22         24.99        65.64 o                         
  -2   6  12        270.21        152.20        86.64 o                         
   0   6  12        382.42        195.78        80.93 o                         
   2   6  12         85.69         59.65        60.76 o                         
   4   6  12         50.06        136.78        69.68 o                         
   6   6  12         90.75         55.70        60.76 o                         
 -31   1  13          0.97        -22.56        63.27 o                         
 -29   1  13        525.93        494.31       121.56 o                         
 -27   1  13        168.94        167.29        75.71 o                         
 -25   1  13        905.54        982.11       140.62 o                         
 -23   1  13       1948.59       2048.00       165.48 o                         
 -21   1  13       6150.10       5676.44       264.27 o                         
 -19   1  13        581.77        412.36        72.72 o                         
 -17   1  13        420.05        210.05        66.53 o                         
 -15   1  13       2896.82       2671.33       136.78 o                         
 -13   1  13        641.46        534.82        59.06 o                         
 -11   1  13       1263.16       1085.33        74.51 o                         
  -9   1  13       5848.52       5618.87       189.11 o                         
  -7   1  13       6215.66       5944.37       184.92 o                         
  -5   1  13        389.37        326.21        69.85 o                         
  -3   1  13       9040.43       8190.70       227.16 o                         
  -1   1  13       7794.38       7767.72       220.44 o                         
   1   1  13       6793.27       6462.88       291.03 o                         
   3   1  13      18259.16      20024.74       572.81 o                         
   5   1  13       3597.02       3806.53       153.60 o                         
   7   1  13       1704.85       1642.57       103.47 o                         
   9   1  13        404.02        272.40        54.42 o                         
  11   1  13        642.18        545.23        94.97 o                         
  13   1  13        882.44       1194.32       131.23 o                         
  15   1  13          7.75         39.95        52.72 o                         
  17   1  13       1602.77       1715.02       161.56 o                         
  19   1  13        396.97        237.99        96.85 o                         
  21   1  13        779.11        828.31       239.21 o                         
 -30   2  13       5523.35       5823.19       567.68 o                         
 -28   2  13       4831.09       5417.61       389.16 o                         
 -26   2  13       6762.34       7302.87       325.54 o                         
 -24   2  13       4324.00       4607.22       251.53 o                         
 -22   2  13       1867.01       1948.83       121.16 o                         
 -20   2  13        334.38        272.03        64.12 o                         
 -18   2  13         86.86         26.88        41.16 o                         
 -16   2  13       8342.52       8302.58       329.42 o                         
 -14   2  13        169.38        107.84        58.73 o                         
 -12   2  13       9979.31      10503.74       287.40 o                         
 -10   2  13      19042.96      18439.30       442.27 o                         
  -8   2  13      18832.46      18745.28       398.67 o                         
  -6   2  13      21370.50      20890.38       427.29 o                         
  -4   2  13       7941.65       7860.33       200.84 o                         
  -2   2  13      11218.06      11917.75       297.32 o                         
   0   2  13      17986.24      17997.46       511.06 o                         
   2   2  13       9722.43       9254.42       250.20 o                         
   4   2  13      23578.88      23533.75       468.41 o                         
   6   2  13        926.63       1090.43       128.44 o                         
   8   2  13       2545.75       2686.85       168.81 o                         
  10   2  13        112.95        139.75        85.11 o                         
  12   2  13       1001.02       1078.77       150.76 o                         
  14   2  13       5380.23       5460.37       259.86 o                         
  16   2  13       2859.74       3362.87       275.27 o                         
  18   2  13        723.56        616.79       113.81 o                         
  20   2  13        691.24        699.94       162.47 o                         
 -27   3  13        317.01        332.04       189.23 o                         
 -25   3  13        633.73        560.54       221.36 o                         
 -23   3  13       1767.57       1835.26       191.06 o                         
 -21   3  13       6972.05       7206.03       249.72 o                         
 -19   3  13       4690.38       4764.11       196.11 o                         
 -17   3  13       2218.40       1795.26       139.35 o                         
 -15   3  13        228.97        130.03        59.00 o                         
 -13   3  13       1071.26       1044.75       150.11 o                         
 -11   3  13       6930.37       6755.20       278.51 o                         
  -9   3  13         13.39         -2.86        31.02 o                         
  -7   3  13         43.75         59.34        36.17 o                         
  -5   3  13       3610.27       3591.24       241.64 o                         
  -3   3  13       5654.53       5805.78       176.77 o                         
  -1   3  13       7227.63       6432.90       241.41 o                         
   1   3  13       4491.18       4672.31       368.30 o                         
   3   3  13       4186.09       3549.72       192.12 o                         
   5   3  13        508.91        494.93        99.83 o                         
   7   3  13       2727.56       2967.50       363.68 o                         
   9   3  13        301.06        302.10        79.67 o                         
  11   3  13       3635.96       3657.90       214.41 o                         
  13   3  13       1302.42       1210.27       185.44 o                         
  15   3  13       2152.21       2361.41       288.98 o                         
  17   3  13       1455.49       1480.78       221.48 o                         
  19   3  13       1082.20       1003.20       194.67 o                         
 -24   4  13        363.04        321.20       159.08 o                         
 -22   4  13          1.61         17.48        51.68 o                         
 -20   4  13        363.30        171.99        96.63 o                         
 -18   4  13          4.49        -36.63        36.63 o                         
 -16   4  13          5.92         -8.71        36.85 o                         
 -14   4  13        393.50        292.12        76.06 o                         
 -12   4  13       1530.30       1579.44       135.90 o                         
 -10   4  13         64.29         20.62        40.49 o                         
  -8   4  13        919.29        792.45       110.70 o                         
  -6   4  13       1801.60       1535.75       164.04 o                         
  -4   4  13        468.30        244.78        68.11 o                         
  -2   4  13          8.45         13.48        40.56 o                         
   0   4  13          5.73         45.66        44.43 o                         
   2   4  13        210.94        232.09        73.00 o                         
   4   4  13        173.89        107.86        59.69 o                         
   6   4  13        254.27        210.04        80.93 o                         
   8   4  13         76.48          9.66        48.44 o                         
  10   4  13          3.42         83.25        60.76 o                         
  12   4  13         73.30          4.41        53.37 o                         
  14   4  13        302.40        244.06        98.36 o                         
  16   4  13         28.84         99.87        89.60 o                         
 -21   5  13       1803.30       2169.51       185.25 o                         
 -19   5  13       2404.93       2507.49       282.49 o                         
 -17   5  13        609.16        490.28       108.78 o                         
 -15   5  13        274.29         98.38       135.02 o                         
 -13   5  13        327.92        274.92        73.70 o                         
 -11   5  13        205.70        115.46        77.77 o                         
  -9   5  13       1496.60       1656.25       192.92 o                         
  -7   5  13        412.74        658.95       178.52 o                         
  -5   5  13       1761.77       1751.16       183.02 o                         
  -3   5  13       2605.07       2326.61       249.64 o                         
  -1   5  13       2588.49       2445.05       173.90 o                         
   1   5  13       1813.07       1834.01       154.49 o                         
   3   5  13        234.17        302.03        79.11 o                         
   5   5  13        949.56       1148.52       149.98 o                         
   7   5  13         50.86        -32.93        51.72 o                         
   9   5  13         92.67         54.45        53.66 o                         
  11   5  13       1070.97        829.35       180.50 o                         
 -14   6  13       3397.17       3929.87       301.49 o                         
 -12   6  13       3337.26       3764.24       290.20 o                         
 -10   6  13       5505.06       6115.92       369.85 o                         
  -8   6  13       5367.93       5105.29       343.41 o                         
  -6   6  13       4268.72       4324.85       302.83 o                         
  -4   6  13       3009.24       3184.88       257.47 o                         
  -2   6  13        779.73        954.07       205.29 o                         
   0   6  13        402.26        415.24        94.00 o                         
   2   6  13       1847.50       2154.92       173.05 o                         
   4   6  13       2231.19       2631.61       239.77 o                         
 -30   0  14       2155.32       2395.68       367.74 o                         
 -28   0  14       2466.25       1902.98       317.76 o                         
 -26   0  14       1926.60       2174.32       324.90 o                         
 -24   0  14       1278.89       1246.04       285.63 o                         
 -22   0  14      12198.19      12231.90       739.06 o                         
 -20   0  14      13188.35      12688.59       509.50 o                         
 -18   0  14       8407.76       8619.21       399.86 o                         
 -16   0  14       1591.10       1592.46       120.31 o                         
 -14   0  14        585.88        613.78       121.25 o                         
 -12   0  14       1093.13       1050.06       153.52 o                         
 -10   0  14       7737.69       7578.45       264.98 o                         
  -8   0  14      11620.63      11899.19       411.14 o                         
  -6   0  14       6683.57       6313.06       280.09 o                         
  -4   0  14      11265.48      12030.26       416.47 o                         
  -2   0  14       5372.16       5342.15       258.32 o                         
   0   0  14       1510.96       1191.96       125.02 o                         
   2   0  14       9969.54       9493.42       367.66 o                         
   4   0  14       7261.39       7589.86       464.14 o                         
   6   0  14      14548.80      13581.68       469.19 o                         
   8   0  14      13555.76      13722.79       479.35 o                         
  10   0  14      18717.15      20079.46       946.13 o                         
  12   0  14      10121.24      10332.49       653.37 o                         
  14   0  14        609.58        821.17       221.36 o                         
  16   0  14        548.56        789.04       217.79 o                         
  18   0  14         20.00         89.26       124.96 o                         
  20   0  14         68.06        146.38       142.81 o                         
 -29   1  14       1269.98       1267.96       173.13 o                         
 -27   1  14        427.08        324.74        96.75 o                         
 -25   1  14         41.05        -10.74        48.43 o                         
 -23   1  14        164.55        131.94        64.07 o                         
 -21   1  14        599.78        611.31       111.62 o                         
 -19   1  14       1013.34       1046.62       134.49 o                         
 -17   1  14         85.41         40.16        50.65 o                         
 -15   1  14       3952.50       3694.30       163.76 o                         
 -13   1  14          6.60         51.28        26.42 o                         
 -11   1  14       5724.03       5893.01       175.02 o                         
  -9   1  14      10389.83      10519.78       280.92 o                         
  -7   1  14       1442.69       1219.45        79.01 o                         
  -5   1  14        479.50        497.24        61.27 o                         
  -3   1  14        699.70        752.94        84.64 o                         
  -1   1  14        385.88        470.60        66.75 o                         
   1   1  14       5024.58       5232.69       293.74 o                         
   3   1  14         33.60          7.36        38.11 o                         
   5   1  14       2594.15       2719.22       222.62 o                         
   7   1  14        678.35        765.89        84.38 o                         
   9   1  14       6316.08       5636.03       249.54 o                         
  11   1  14      10178.81      10373.57       359.44 o                         
  13   1  14       3176.12       2963.16       188.39 o                         
  15   1  14        683.36        615.46       106.35 o                         
  17   1  14        887.77       1020.13       148.34 o                         
  19   1  14        210.78        151.91        93.44 o                         
 -28   2  14         52.47         69.98        78.60 o                         
 -26   2  14        208.95        120.86        85.71 o                         
 -24   2  14         96.01         28.29        49.83 o                         
 -22   2  14         12.39        -36.19        36.19 o                         
 -20   2  14        874.30        780.29        90.49 o                         
 -18   2  14       2499.15       2473.07       162.47 o                         
 -16   2  14       1507.22       1568.42       164.35 o                         
 -14   2  14       5954.84       6387.64       255.79 o                         
 -12   2  14        290.64        349.89        74.42 o                         
 -10   2  14       5978.72       5815.28       207.16 o                         
  -8   2  14          0.58         -1.34        29.37 o                         
  -6   2  14        840.44        913.28        78.46 o                         
  -4   2  14        798.96        606.29        68.16 o                         
  -2   2  14       1679.47       1393.28       116.42 o                         
   0   2  14       2289.07       2685.56       129.97 o                         
   2   2  14        226.55        150.47        54.63 o                         
   4   2  14       1033.33       1080.53       155.14 o                         
   6   2  14        206.36        163.54        64.50 o                         
   8   2  14        385.94        431.05        88.72 o                         
  10   2  14         20.20         -3.27        36.91 o                         
  12   2  14        136.90         94.78        56.02 o                         
  14   2  14        122.61         80.99        62.83 o                         
  16   2  14        586.46        367.85       126.20 o                         
  18   2  14          6.82        -33.52        53.51 o                         
 -27   3  14         14.87         32.13       132.10 o                         
 -25   3  14        340.87        197.20       110.61 o                         
 -23   3  14        372.36        202.43        57.97 o                         
 -21   3  14        163.11         97.27        43.09 o                         
 -19   3  14        106.34        203.01        79.73 o                         
 -17   3  14         26.93        101.56        54.09 o                         
 -15   3  14       4003.45       3723.65       298.79 o                         
 -13   3  14       8927.78       9591.72       333.48 o                         
 -11   3  14        445.36        525.23        93.19 o                         
  -9   3  14       1269.16       1182.93       151.51 o                         
  -7   3  14       4350.38       4008.74       199.67 o                         
  -5   3  14       5894.95       5847.73       204.16 o                         
  -3   3  14       6246.35       6136.22       239.45 o                         
  -1   3  14       2827.51       2803.29       198.74 o                         
   1   3  14        617.65        541.25       138.35 o                         
   3   3  14        127.42         61.09        45.94 o                         
   5   3  14         76.97         38.15        50.37 o                         
   7   3  14       3045.43       2950.93       188.64 o                         
   9   3  14       5055.83       5819.88       270.20 o                         
  11   3  14       2510.80       2209.61       171.41 o                         
  13   3  14        151.05        123.89        68.72 o                         
  15   3  14         94.17         17.67        61.39 o                         
  17   3  14         42.78        154.54       105.22 o                         
 -24   4  14       3152.09       3728.09       227.87 o                         
 -22   4  14       5938.08       6472.04       402.03 o                         
 -20   4  14       3699.62       3374.82       505.12 o                         
 -18   4  14       8397.26       9134.95       346.82 o                         
 -16   4  14       4237.03       4421.44       232.71 o                         
 -14   4  14       2115.28       2006.78       157.66 o                         
 -12   4  14       3477.76       3409.43       201.93 o                         
 -10   4  14      15874.34      16823.81       479.48 o                         
  -8   4  14       7952.60       7638.54       295.23 o                         
  -6   4  14      11451.23      11209.50       465.74 o                         
  -4   4  14       1516.73       1840.82       335.43 o                         
  -2   4  14         31.80         87.12        52.74 o                         
   0   4  14         29.36        -13.81        47.27 o                         
   2   4  14       4020.52       4241.74       297.95 o                         
   4   4  14       6646.94       6509.59       287.89 o                         
   6   4  14       4332.20       4427.83       238.44 o                         
   8   4  14       1460.98       1337.51       210.06 o                         
  10   4  14       5828.17       6210.40       295.60 o                         
  12   4  14       1523.49       1382.78       165.31 o                         
  14   4  14       2786.89       2329.90       706.92 o                         
 -19   5  14        879.12        790.73       130.01 o                         
 -17   5  14         14.98          2.07        52.04 o                         
 -15   5  14       1979.22       2220.29       250.67 o                         
 -13   5  14       2096.73       2505.84       158.04 o                         
 -11   5  14       2793.52       3020.80       242.20 o                         
  -9   5  14       1359.96       1396.63       260.63 o                         
  -7   5  14       1001.91       1222.79       230.29 o                         
  -5   5  14        645.46        651.38       153.52 o                         
  -3   5  14        622.07        539.52       101.66 o                         
  -1   5  14         39.18         14.17        48.28 o                         
   1   5  14         64.79        111.81        60.60 o                         
   3   5  14         60.89         70.41        61.70 o                         
   5   5  14       1115.50       1127.86       221.24 o                         
   7   5  14       1090.17       1138.74       174.99 o                         
   9   5  14        950.65        898.39       141.85 o                         
 -12   6  14          2.52         26.18        85.69 o                         
 -10   6  14         87.09         20.04        76.33 o                         
  -8   6  14         33.83          1.65       121.39 o                         
  -6   6  14        347.83        261.14       105.22 o                         
  -4   6  14        282.48        244.80       103.58 o                         
  -2   6  14        122.94        163.14       105.32 o                         
   0   6  14         26.09         56.88        61.77 o                         
   2   6  14         19.82         14.95        61.92 o                         
 -29   1  15         10.31         30.14        63.63 o                         
 -27   1  15         26.01         15.19        60.34 o                         
 -25   1  15       1303.40        934.24       142.97 o                         
 -23   1  15       1249.76       1431.77       214.57 o                         
 -21   1  15       1003.42        798.10       163.71 o                         
 -19   1  15       3098.20       2593.70       183.41 o                         
 -17   1  15         84.37         -8.58        41.96 o                         
 -15   1  15       2529.01       2168.14       116.79 o                         
 -13   1  15        107.00         93.87        42.23 o                         
 -11   1  15        232.72        243.62        54.82 o                         
  -9   1  15         49.30         31.10        29.88 o                         
  -7   1  15         24.88         -1.04        25.58 o                         
  -5   1  15        549.51        361.38        61.98 o                         
  -3   1  15      13483.54      13379.87       325.92 o                         
  -1   1  15      16777.38      16264.25       369.17 o                         
   1   1  15       7509.23       7583.08       234.63 o                         
   3   1  15       1656.96       1621.12       131.16 o                         
   5   1  15       3358.62       3004.91       156.14 o                         
   7   1  15        202.68        138.02        47.46 o                         
   9   1  15       1944.78       1957.50       152.29 o                         
  11   1  15       1769.82       2117.46       163.18 o                         
  13   1  15       3252.54       3203.62       231.17 o                         
  15   1  15        563.04        716.29       123.50 o                         
  17   1  15       1038.48        920.28       179.86 o                         
  19   1  15        939.98        815.28       207.08 o                         
 -28   2  15       4785.81       5547.64       298.43 o                         
 -26   2  15       1202.53       1212.20       167.50 o                         
 -24   2  15       3002.43       2737.00       201.17 o                         
 -22   2  15       5720.82       5568.34       227.32 o                         
 -20   2  15       4072.14       3961.58       211.08 o                         
 -18   2  15       6542.59       6839.23       434.72 o                         
 -16   2  15       6107.37       6056.05       257.37 o                         
 -14   2  15       1956.88       1883.27       179.65 o                         
 -12   2  15         45.24         27.67        43.76 o                         
 -10   2  15       2404.65       2358.62       114.16 o                         
  -8   2  15       2245.71       1982.85       137.97 o                         
  -6   2  15       2565.24       2483.22       187.28 o                         
  -4   2  15      10173.22       9968.51       272.75 o                         
  -2   2  15      13348.17      13550.46       397.79 o                         
   0   2  15      20002.60      20732.17       441.38 o                         
   2   2  15      10039.94       9731.47       274.09 o                         
   4   2  15       1606.70       1556.81       134.63 o                         
   6   2  15       2509.42       2466.08       170.14 o                         
   8   2  15        493.43        394.42        86.96 o                         
  10   2  15       4598.35       3895.78       222.27 o                         
  12   2  15       2365.70       2574.22       359.33 o                         
  14   2  15       1622.76       1735.42       173.76 o                         
  16   2  15       2194.45       2380.96       187.56 o                         
  18   2  15        284.81        153.21        82.40 o                         
 -27   3  15         92.54        -10.71       117.82 o                         
 -25   3  15       2200.94       2449.13       260.56 o                         
 -23   3  15       1940.19       1991.29       139.32 o                         
 -21   3  15       2042.09       1849.58       154.04 o                         
 -19   3  15       3174.63       3075.54       193.22 o                         
 -17   3  15       1133.55       1111.34       138.72 o                         
 -15   3  15       3444.96       3705.46       216.40 o                         
 -13   3  15       6281.29       6375.32       270.91 o                         
 -11   3  15        229.18        245.06       121.48 o                         
  -9   3  15        923.91        888.42       126.93 o                         
  -7   3  15       1656.52       1702.70       182.43 o                         
  -5   3  15         42.22          6.52        36.62 o                         
  -3   3  15         90.81         14.28        37.24 o                         
  -1   3  15       2825.51       2743.49       174.42 o                         
   1   3  15       5404.93       5518.38       300.74 o                         
   3   3  15       1858.30       1815.33       158.41 o                         
   5   3  15       2394.47       2938.20       311.33 o                         
   7   3  15        935.00        756.58       140.61 o                         
   9   3  15        832.71       1220.83       154.46 o                         
  11   3  15       2416.15       2392.62       185.48 o                         
  13   3  15        516.43        430.02       101.69 o                         
  15   3  15       2214.73       2495.50       191.56 o                         
 -24   4  15          6.45        -11.91        58.38 o                         
 -22   4  15         69.71         56.73        62.61 o                         
 -20   4  15          2.67          0.28        86.61 o                         
 -18   4  15         32.07         63.51        47.49 o                         
 -16   4  15        123.54         99.97        58.68 o                         
 -14   4  15        135.31         54.76        51.85 o                         
 -12   4  15        104.54         57.07        57.24 o                         
 -10   4  15        174.03         54.62        52.19 o                         
  -8   4  15        176.82        270.41       108.89 o                         
  -6   4  15        178.62         40.92       132.10 o                         
  -4   4  15        943.50        830.07       122.26 o                         
  -2   4  15        573.94        728.96       124.40 o                         
   0   4  15        354.00        257.65        81.64 o                         
   2   4  15       1117.51       1206.17       148.82 o                         
   4   4  15        245.14        236.46        75.97 o                         
   6   4  15        468.05        361.13        93.72 o                         
   8   4  15         52.63        -13.58        51.48 o                         
  10   4  15         62.76         58.89        67.21 o                         
  12   4  15        133.47        222.78        82.65 o                         
 -19   5  15          6.49         20.75        62.37 o                         
 -17   5  15        102.28         87.56        70.24 o                         
 -15   5  15        453.14        308.56       103.15 o                         
 -13   5  15       1009.74        741.83       271.34 o                         
 -11   5  15        452.09        558.97       132.93 o                         
  -9   5  15       1809.77       1958.14       214.22 o                         
  -7   5  15         10.15        -25.50        59.98 o                         
  -5   5  15        639.04       1100.78       216.00 o                         
  -3   5  15       3287.53       2911.23       392.73 o                         
  -1   5  15       5158.82       5532.13       274.00 o                         
   1   5  15       2433.50       2411.68       182.20 o                         
   3   5  15       1292.05       1507.27       173.38 o                         
   5   5  15        415.54        320.64        91.74 o                         
   7   5  15        139.03         69.85        71.16 o                         
   9   5  15        154.94          9.77        76.23 o                         
  -8   6  15       4496.78       5124.15       342.34 o                         
  -6   6  15       2505.98       2678.66       248.59 o                         
  -4   6  15       3379.01       3403.00       286.53 o                         
  -2   6  15       3376.01       3685.29       299.91 o                         
 -28   0  16       3208.10       3223.26       308.83 o                         
 -26   0  16       7614.78       8646.93       458.73 o                         
 -24   0  16       7848.89       8348.73       441.46 o                         
 -22   0  16       4690.08       5394.46       338.18 o                         
 -20   0  16      11248.65      11129.32       491.81 o                         
 -18   0  16         85.07         86.82        94.61 o                         
 -16   0  16       5082.86       4947.05       224.41 o                         
 -14   0  16       1813.16       1506.35       178.91 o                         
 -12   0  16      11766.33      11516.68       360.36 o                         
 -10   0  16       3665.91       3829.37       464.14 o                         
  -8   0  16       2334.69       2731.58       257.06 o                         
  -6   0  16        512.46        471.78       104.75 o                         
  -4   0  16       2020.90       2048.16       235.64 o                         
  -2   0  16       3080.50       3006.13       204.49 o                         
   0   0  16       4747.24       4920.61       265.86 o                         
   2   0  16       4558.40       4169.39       260.63 o                         
   4   0  16      12785.80      12610.27       466.65 o                         
   6   0  16        871.20        736.50       135.67 o                         
   8   0  16       4223.83       4349.36       261.49 o                         
  10   0  16       1170.70       1795.87       278.48 o                         
  12   0  16       3427.39       2966.93       349.89 o                         
  14   0  16       2006.68       2338.56       332.04 o                         
  16   0  16       2486.39       2999.07       382.02 o                         
  18   0  16       1878.88       1474.54       324.90 o                         
 -29   1  16        804.87        907.77       150.84 o                         
 -27   1  16        699.76        615.68       128.20 o                         
 -25   1  16        794.09        771.69       132.31 o                         
 -23   1  16        361.28        340.61        93.92 o                         
 -21   1  16       2643.16       2426.65       186.23 o                         
 -19   1  16          7.03        -13.07        33.29 o                         
 -17   1  16        955.13        997.78       121.22 o                         
 -15   1  16       3588.84       3240.55       162.06 o                         
 -13   1  16       9324.19       9259.17       241.12 o                         
 -11   1  16        689.60        640.85        86.65 o                         
  -9   1  16       2286.33       2228.05       113.31 o                         
  -7   1  16         14.29          6.39        29.35 o                         
  -5   1  16         46.72         53.70        36.96 o                         
  -3   1  16       3061.16       2509.94       133.32 o                         
  -1   1  16       2140.13       2038.77       120.05 o                         
   1   1  16        191.98        202.52        50.77 o                         
   3   1  16       2863.99       2848.47       176.55 o                         
   5   1  16       1649.96       1492.03       137.89 o                         
   7   1  16      11624.69      12311.28       629.27 o                         
   9   1  16       2178.76       2326.56       244.58 o                         
  11   1  16       2033.12       2149.13       166.56 o                         
  13   1  16         61.61        195.55       108.75 o                         
  15   1  16          9.47         91.57        84.07 o                         
  17   1  16       2071.74       2043.07       269.42 o                         
 -28   2  16         21.62         41.96        62.34 o                         
 -26   2  16         49.05         30.15        57.11 o                         
 -24   2  16         15.05         29.21        59.66 o                         
 -22   2  16        561.22        491.28       109.06 o                         
 -20   2  16         21.01        -41.95        41.95 o                         
 -18   2  16          9.25         17.20        40.49 o                         
 -16   2  16          0.85        -18.77        43.55 o                         
 -14   2  16        164.07        130.36        61.56 o                         
 -12   2  16       2613.85       2598.56       145.31 o                         
 -10   2  16       2350.08       2169.30       111.85 o                         
  -8   2  16        326.96        250.03        58.57 o                         
  -6   2  16       3724.17       3514.64       188.66 o                         
  -4   2  16       3624.01       3444.88       158.17 o                         
  -2   2  16        251.93        197.20        61.56 o                         
   0   2  16         23.41         22.35        37.80 o                         
   2   2  16       1992.24       2029.09       202.24 o                         
   4   2  16         12.19          1.36        44.15 o                         
   6   2  16        554.62        573.56       146.13 o                         
   8   2  16        877.73        945.82       133.11 o                         
  10   2  16          1.05         -9.54        45.72 o                         
  12   2  16         80.08         62.03        61.22 o                         
  14   2  16         85.26         44.30        60.93 o                         
  16   2  16          4.47        -48.44        48.44 o                         
 -25   3  16         20.66        -53.20        60.73 o                         
 -23   3  16          4.32         30.75        47.54 o                         
 -21   3  16         34.95         68.79        44.64 o                         
 -19   3  16        134.40         27.17        54.10 o                         
 -17   3  16         44.48         27.49        50.26 o                         
 -15   3  16        208.20        234.06        70.52 o                         
 -13   3  16       3081.62       3415.52       203.88 o                         
 -11   3  16       1236.44       1139.73       139.44 o                         
  -9   3  16       1472.44       1400.31       114.79 o                         
  -7   3  16       4788.20       4678.03       193.25 o                         
  -5   3  16        869.39        874.62        99.77 o                         
  -3   3  16          7.76        -29.70        38.96 o                         
  -1   3  16         80.72         32.50        50.40 o                         
   1   3  16       3008.08       2650.54       178.22 o                         
   3   3  16       7209.10       7284.58       308.38 o                         
   5   3  16       6665.20       6136.12       389.08 o                         
   7   3  16       5065.17       4822.82       350.76 o                         
   9   3  16       1659.93       1850.15       172.54 o                         
  11   3  16        295.71        498.04       139.27 o                         
  13   3  16          7.90         12.63        61.39 o                         
  15   3  16        239.24        389.94       110.83 o                         
 -22   4  16       3161.47       3187.84       580.55 o                         
 -20   4  16       4777.38       5042.16       228.79 o                         
 -18   4  16       2482.87       2453.94       160.96 o                         
 -16   4  16       4065.74       3961.44       228.73 o                         
 -14   4  16       1718.07       1644.80       159.08 o                         
 -12   4  16       2703.76       2938.43       223.02 o                         
 -10   4  16      11191.88      11878.57       404.01 o                         
  -8   4  16       2056.11       2061.98       202.65 o                         
  -6   4  16       1902.70       1950.39       241.00 o                         
  -4   4  16       6031.14       7215.67       377.02 o                         
  -2   4  16       5174.34       5533.50       266.65 o                         
   0   4  16       7693.91       8601.96       525.71 o                         
   2   4  16       1582.24       1310.20       162.45 o                         
   4   4  16        580.43        282.36       152.39 o                         
   6   4  16         13.62         97.00        62.11 o                         
   8   4  16        366.83        453.86       106.14 o                         
  10   4  16       4530.74       4876.08       272.67 o                         
 -17   5  16       1511.11       1416.56       173.56 o                         
 -15   5  16       1263.24       1133.11       131.32 o                         
 -13   5  16       3423.80       3295.19       367.74 o                         
 -11   5  16       2501.22       2307.05       227.63 o                         
  -9   5  16       2058.05       2550.42       249.92 o                         
  -7   5  16       1196.89       1081.31       378.45 o                         
  -5   5  16        618.49        866.36       169.72 o                         
  -3   5  16        254.41        487.23       128.53 o                         
  -1   5  16       1219.68       1246.99       159.05 o                         
   1   5  16        852.62        595.33       119.85 o                         
   3   5  16       2865.33       2640.40       201.27 o                         
   5   5  16        621.59        633.65       122.34 o                         
 -27   1  17       1975.67       1740.30       207.51 o                         
 -25   1  17       3753.56       3391.98       234.64 o                         
 -23   1  17       2018.19       2318.98       190.99 o                         
 -21   1  17        182.63        237.16        72.67 o                         
 -19   1  17        136.19        174.12        64.49 o                         
 -17   1  17        139.17        156.58        50.53 o                         
 -15   1  17       1171.69       1243.70       111.93 o                         
 -13   1  17       1024.49        909.16        88.99 o                         
 -11   1  17        799.08        718.57        92.24 o                         
  -9   1  17       2454.79       2648.93       127.40 o                         
  -7   1  17       1449.01       1298.11       103.63 o                         
  -5   1  17       1661.70       1466.35       106.01 o                         
  -3   1  17       3031.56       2659.69       141.11 o                         
  -1   1  17       3002.35       2843.88       144.81 o                         
   1   1  17        192.86        208.11        77.81 o                         
   3   1  17        524.58        799.41       118.10 o                         
   5   1  17       2148.75       2202.41       181.66 o                         
   7   1  17       1952.75       2329.76       171.27 o                         
   9   1  17        909.90       1262.22       154.77 o                         
  11   1  17       1615.56       1900.48       170.93 o                         
  13   1  17       3372.44       3636.23       227.86 o                         
  15   1  17       2503.80       2462.06       248.66 o                         
 -26   2  17       2395.19       2797.28       259.24 o                         
 -24   2  17       1679.52       1809.82       207.31 o                         
 -22   2  17       4250.02       4048.39       299.63 o                         
 -20   2  17       3327.64       3152.46       200.37 o                         
 -18   2  17       2285.48       2161.73       164.28 o                         
 -16   2  17       9908.16      10264.65       318.02 o                         
 -14   2  17      12819.07      13224.28       362.24 o                         
 -12   2  17       3894.08       3695.12       176.57 o                         
 -10   2  17       7724.67       7770.13       259.16 o                         
  -8   2  17        303.44        301.52        56.13 o                         
  -6   2  17         40.41         67.36        36.32 o                         
  -4   2  17         78.88        -11.09        34.30 o                         
  -2   2  17       1356.26       1168.61       132.89 o                         
   0   2  17       2751.28       2489.95       172.41 o                         
   2   2  17       2640.76       2400.93       173.34 o                         
   4   2  17       2818.38       2987.36       194.59 o                         
   6   2  17       5126.69       5551.09       572.42 o                         
   8   2  17       4255.54       3941.85       232.43 o                         
  10   2  17       3853.42       3617.71       225.65 o                         
  12   2  17        639.46        441.83       100.44 o                         
  14   2  17        802.45        820.36       141.33 o                         
 -25   3  17        191.78        166.02       112.46 o                         
 -23   3  17       1929.48       1998.35       247.65 o                         
 -21   3  17       1625.99       1540.74       133.08 o                         
 -19   3  17       2347.40       1936.60       170.27 o                         
 -17   3  17       2280.57       2172.98       182.93 o                         
 -15   3  17       1147.31       1223.66       151.08 o                         
 -13   3  17       1082.77        967.27       166.69 o                         
 -11   3  17       1913.27       1880.07       229.32 o                         
  -9   3  17       1590.56       1507.58       124.29 o                         
  -7   3  17      13560.91      14401.65       374.86 o                         
  -5   3  17       4157.07       4561.70       230.36 o                         
  -3   3  17       5719.68       5499.89       258.70 o                         
  -1   3  17         20.22        -12.18        43.50 o                         
   1   3  17        433.65        489.52        95.91 o                         
   3   3  17        288.71        157.80        67.50 o                         
   5   3  17         42.20         20.01        58.38 o                         
   7   3  17       1953.14       2117.73       291.30 o                         
   9   3  17       2252.78       2450.00       193.36 o                         
  11   3  17       1373.48       1068.21       182.77 o                         
  13   3  17       2570.37       2890.44       217.30 o                         
 -20   4  17        209.34        193.64        64.86 o                         
 -18   4  17          0.64        -37.23        53.74 o                         
 -16   4  17         34.86        -29.43        48.58 o                         
 -14   4  17        262.99        169.10        70.21 o                         
 -12   4  17        188.66         82.34        63.83 o                         
 -10   4  17        180.36         33.82        50.99 o                         
  -8   4  17        695.51        526.15       129.85 o                         
  -6   4  17          5.15        -24.99        60.59 o                         
  -4   4  17        126.52         38.52        53.07 o                         
  -2   4  17         74.35         19.58        58.44 o                         
   0   4  17         59.45        -25.04        50.94 o                         
   2   4  17       1232.14       1460.29       175.04 o                         
   4   4  17       2185.97       2133.11       183.43 o                         
   6   4  17        674.24        514.31       126.19 o                         
   8   4  17          6.13         15.37        60.30 o                         
  10   4  17          0.21        -19.89        61.29 o                         
 -15   5  17         33.82         25.51        67.76 o                         
 -13   5  17         39.06         80.66        72.92 o                         
 -11   5  17         38.17         65.36        77.77 o                         
  -9   5  17       1275.07       1116.59       264.20 o                         
  -7   5  17       3095.51       3388.72       275.04 o                         
  -5   5  17       2608.29       2782.75       256.16 o                         
  -3   5  17       5686.75       6165.32       377.42 o                         
  -1   5  17       1819.86       1939.85       184.14 o                         
   1   5  17        240.34        125.04        71.75 o                         
   3   5  17         75.86         94.03        68.14 o                         
 -28   0  18       3360.59       3672.27       364.17 o                         
 -26   0  18       8773.21       9639.22       503.27 o                         
 -24   0  18       8668.15       9437.64       551.61 o                         
 -22   0  18       8939.50       8754.94       596.24 o                         
 -20   0  18       3414.50       3020.53       399.88 o                         
 -18   0  18       5817.71       5749.77       349.59 o                         
 -16   0  18        183.17        230.88       244.57 o                         
 -14   0  18       4064.97       4159.27       301.23 o                         
 -12   0  18       2102.52       2273.87       189.14 o                         
 -10   0  18       4523.21       4145.04       252.96 o                         
  -8   0  18       2634.15       2471.02       197.88 o                         
  -6   0  18       3896.31       3871.76       246.06 o                         
  -4   0  18       3220.70       2948.11       242.78 o                         
  -2   0  18       4467.81       4673.97       277.57 o                         
   0   0  18        269.32        303.48        98.46 o                         
   2   0  18       2982.60       3115.44       227.71 o                         
   4   0  18        421.99        458.32       141.03 o                         
   6   0  18       2429.28       2241.40       287.41 o                         
   8   0  18        446.84        366.27       102.37 o                         
  10   0  18       2663.08       2924.09       371.31 o                         
  12   0  18        905.71        749.77       242.78 o                         
  14   0  18        116.50         64.27       132.10 o                         
 -27   1  18        143.42        196.60        69.45 o                         
 -25   1  18        475.60        241.89        79.88 o                         
 -23   1  18        954.43        894.47       125.52 o                         
 -21   1  18        895.65        984.49       129.84 o                         
 -19   1  18       5992.18       5513.00       245.69 o                         
 -17   1  18       1269.84       1178.56       125.20 o                         
 -15   1  18       6986.21       6720.93       308.17 o                         
 -13   1  18       4650.57       5098.92       246.33 o                         
 -11   1  18         18.35         75.77        39.44 o                         
  -9   1  18       1782.76       1737.82       177.79 o                         
  -7   1  18       3063.64       3147.94       180.05 o                         
  -5   1  18        512.75        550.75        81.35 o                         
  -3   1  18        309.99        322.41        66.99 o                         
  -1   1  18        111.86         43.16        40.27 o                         
   1   1  18       1042.98        906.05        97.08 o                         
   3   1  18       3373.21       3609.71       209.83 o                         
   5   1  18       9827.38      10662.97       380.65 o                         
   7   1  18       3761.04       3953.64       229.02 o                         
   9   1  18       1072.03       1328.03       163.19 o                         
  11   1  18        296.57        320.64        91.41 o                         
  13   1  18        835.25       1213.00       162.77 o                         
  15   1  18        843.11        987.12       195.06 o                         
 -26   2  18         24.35          4.52        83.09 o                         
 -24   2  18         26.06         78.44        87.39 o                         
 -22   2  18          9.52         61.26        71.92 o                         
 -20   2  18         94.61         23.71        59.45 o                         
 -18   2  18         47.97        -33.66        33.66 o                         
 -16   2  18        405.26        204.60       112.86 o                         
 -14   2  18         54.43          4.64        39.74 o                         
 -12   2  18         82.94         65.64        47.66 o                         
 -10   2  18        935.19        676.15        93.27 o                         
  -8   2  18        537.06        419.12        68.15 o                         
  -6   2  18        457.71        444.64        78.11 o                         
  -4   2  18        943.33       1002.98       106.89 o                         
  -2   2  18        583.96        325.23        96.85 o                         
   0   2  18       1187.38       1086.58       140.49 o                         
   2   2  18       2481.13       2508.48       240.18 o                         
   4   2  18        131.26        153.52        88.36 o                         
   6   2  18         42.43          6.79        55.22 o                         
   8   2  18         71.79         64.85        71.39 o                         
  10   2  18         87.41         46.87        56.00 o                         
  12   2  18        261.08        213.08        85.26 o                         
 -23   3  18        387.97        373.10        97.39 o                         
 -21   3  18       1167.78       1367.39       153.15 o                         
 -19   3  18       1085.81       1167.16       155.40 o                         
 -17   3  18        871.03        888.48       132.58 o                         
 -15   3  18        404.71        290.20       131.88 o                         
 -13   3  18       1164.13       1115.29       126.43 o                         
 -11   3  18        563.18        798.05       107.72 o                         
  -9   3  18          8.98          4.86        41.25 o                         
  -7   3  18        281.83        217.93        57.16 o                         
  -5   3  18        424.03        451.83       184.76 o                         
  -3   3  18        327.50        371.55        91.95 o                         
  -1   3  18        965.18        874.45       131.34 o                         
   1   3  18       2358.62       2104.99       321.95 o                         
   3   3  18       3085.69       3305.32       384.39 o                         
   5   3  18       2657.28       2658.07       249.51 o                         
   7   3  18       3511.42       3905.99       243.34 o                         
   9   3  18       3708.71       3772.00       240.45 o                         
  11   3  18       2183.73       2281.83       243.30 o                         
 -20   4  18        422.26        298.79        78.34 o                         
 -18   4  18         44.29         18.23        56.55 o                         
 -16   4  18        786.62        754.06       168.48 o                         
 -14   4  18       2384.64       2467.01       249.08 o                         
 -12   4  18       2643.69       2730.98       171.61 o                         
 -10   4  18       3626.65       3930.12       288.99 o                         
  -8   4  18       3771.14       3678.13       448.07 o                         
  -6   4  18        474.00        412.92       126.58 o                         
  -4   4  18       8098.69       8485.23       347.83 o                         
  -2   4  18       3719.38       3840.01       234.94 o                         
   0   4  18       1127.99        959.38       152.07 o                         
   2   4  18       1487.67       1332.56       172.84 o                         
   4   4  18       1691.73       1324.10       175.28 o                         
   6   4  18       4164.92       4285.97       262.28 o                         
 -13   5  18       1323.85        956.99       184.93 o                         
 -11   5  18       1320.92       1450.64       219.47 o                         
  -9   5  18       1665.68       1527.66       225.43 o                         
  -7   5  18        419.91        362.39       126.23 o                         
  -5   5  18       1181.14       1087.41       192.53 o                         
  -3   5  18       1794.40       2193.19       249.92 o                         
  -1   5  18       1620.66       2119.38       409.50 o                         
 -25   1  19       1522.12       1923.34       173.18 o                         
 -23   1  19        766.33        844.03       124.74 o                         
 -21   1  19       1179.08       1459.46       149.01 o                         
 -19   1  19       2576.17       2832.08       205.19 o                         
 -17   1  19       3868.79       3870.78       219.53 o                         
 -15   1  19        666.80        881.94       113.58 o                         
 -13   1  19        569.72        721.46        97.94 o                         
 -11   1  19        433.42        149.24        50.74 o                         
  -9   1  19       4431.99       4882.87       200.64 o                         
  -7   1  19       3378.68       3421.75       168.24 o                         
  -5   1  19       8028.60       9066.31       456.07 o                         
  -3   1  19       3711.27       3600.87       174.51 o                         
  -1   1  19       2776.40       2576.15       151.14 o                         
   1   1  19         29.40        116.09        47.28 o                         
   3   1  19        150.95        -12.96        71.00 o                         
   5   1  19         48.29        103.77        67.27 o                         
   7   1  19        425.24        438.88        99.60 o                         
   9   1  19        159.56        261.04        84.45 o                         
  11   1  19       2830.37       3239.46       283.87 o                         
  13   1  19       2427.98       2493.81       258.76 o                         
 -24   2  19       2585.17       2895.65       269.99 o                         
 -22   2  19       3306.26       3640.21       581.98 o                         
 -20   2  19       5450.63       5539.89       241.29 o                         
 -18   2  19       3985.99       4093.67       259.73 o                         
 -16   2  19       8018.83       8648.11       409.17 o                         
 -14   2  19       6699.42       6388.39       364.02 o                         
 -12   2  19       2055.28       2009.63       145.46 o                         
 -10   2  19        977.64       1047.61       158.64 o                         
  -8   2  19       7558.74       7707.85       237.41 o                         
  -6   2  19       1788.59       1874.79       131.73 o                         
  -4   2  19       5006.00       4699.26       203.61 o                         
  -2   2  19        346.47        211.02       111.00 o                         
   0   2  19         33.21        -26.68        48.01 o                         
   2   2  19         78.39         45.22        85.69 o                         
   4   2  19         21.92         43.96        56.72 o                         
   6   2  19       1074.11        892.71       139.77 o                         
   8   2  19       2649.00       2420.12       303.08 o                         
  10   2  19       1139.34       1154.78       159.67 o                         
 -21   3  19       1402.01       1441.51       175.13 o                         
 -19   3  19        916.88        819.16       138.08 o                         
 -17   3  19        977.95        839.76       113.83 o                         
 -15   3  19        764.83        589.69        98.21 o                         
 -13   3  19       2001.05       2191.71       151.46 o                         
 -11   3  19       2484.60       2862.57       171.50 o                         
  -9   3  19       3461.45       3641.59       188.42 o                         
  -7   3  19       4610.03       4741.73       206.12 o                         
  -5   3  19       4061.24       3749.58       221.20 o                         
  -3   3  19       3298.11       3347.65       212.83 o                         
  -1   3  19       4711.28       5121.15       267.30 o                         
   1   3  19       2631.33       2779.31       201.21 o                         
   3   3  19       1842.14       2242.99       325.03 o                         
   5   3  19         16.46        -18.64        55.05 o                         
   7   3  19        199.85         67.49        67.90 o                         
   9   3  19        328.38        148.20       116.54 o                         
 -18   4  19        293.91        479.46       113.22 o                         
 -16   4  19         33.24        -14.22        87.53 o                         
 -14   4  19          9.58        -31.43        38.87 o                         
 -12   4  19         54.59        167.39        70.51 o                         
 -10   4  19          8.96        -42.65        63.25 o                         
  -8   4  19        335.62        245.96       100.37 o                         
  -6   4  19       1168.17       1141.72       196.92 o                         
  -4   4  19         29.19        -16.66        49.20 o                         
  -2   4  19          0.52        -33.77        53.98 o                         
   0   4  19        173.67        159.64        85.59 o                         
   2   4  19          1.44          4.41        51.72 o                         
   4   4  19          0.04          1.20        59.62 o                         
 -24   0  20       2227.38       2469.61       258.69 o                         
 -22   0  20        203.50         -7.80        73.95 o                         
 -20   0  20       2710.15       2970.03       277.15 o                         
 -18   0  20       3758.46       4161.71       313.03 o                         
 -16   0  20       5124.30       4680.68       449.86 o                         
 -14   0  20       6470.77       5805.00       421.30 o                         
 -12   0  20       1902.43       2042.11       191.82 o                         
 -10   0  20       4833.56       4690.09       719.42 o                         
  -8   0  20         83.61        260.63        95.93 o                         
  -6   0  20       2469.96       2014.63       189.29 o                         
  -4   0  20       4528.84       4863.21       296.57 o                         
  -2   0  20       3182.02       2685.72       218.28 o                         
   0   0  20       2544.21       2624.18       337.39 o                         
   2   0  20         56.08        139.66        78.93 o                         
   4   0  20       1476.57       1335.76       176.35 o                         
   6   0  20        302.62        121.28        89.26 o                         
   8   0  20        177.82        157.09       132.10 o                         
  10   0  20        953.67       1510.24       346.32 o                         
 -25   1  20        251.96        248.42        85.14 o                         
 -23   1  20        329.33        412.64        96.17 o                         
 -21   1  20       1277.57       1549.49       190.89 o                         
 -19   1  20       2018.26       1979.06       177.35 o                         
 -17   1  20       3065.06       3301.07       183.88 o                         
 -15   1  20       2556.64       2670.08       209.08 o                         
 -13   1  20       6109.47       5928.03       242.35 o                         
 -11   1  20       4636.85       4134.81       190.39 o                         
  -9   1  20        803.02        648.07        95.34 o                         
  -7   1  20       4665.30       4794.49       207.16 o                         
  -5   1  20        143.15         46.45        46.50 o                         
  -3   1  20         32.48          5.05        37.59 o                         
  -1   1  20       2870.52       3206.46       194.78 o                         
   1   1  20       2769.82       3185.81       171.68 o                         
   3   1  20       5232.02       5280.38       614.29 o                         
   5   1  20        665.86        618.23       114.74 o                         
   7   1  20        389.45        368.04        92.50 o                         
   9   1  20       1017.80       1074.72       240.69 o                         
  11   1  20        874.45       1001.68       156.84 o                         
 -22   2  20        287.98        355.48        97.58 o                         
 -20   2  20        336.16        250.84        72.77 o                         
 -18   2  20         80.40         49.76        51.60 o                         
 -16   2  20          1.58         49.73        46.44 o                         
 -14   2  20        488.03        419.42       113.89 o                         
 -12   2  20         12.39         49.39        48.87 o                         
 -10   2  20         83.91         70.21        48.76 o                         
  -8   2  20        208.27        215.77        63.26 o                         
  -6   2  20        145.06        138.34        57.00 o                         
  -4   2  20        369.87        281.62        66.57 o                         
  -2   2  20        188.28        222.17        76.02 o                         
   0   2  20        215.57        253.65        91.69 o                         
   2   2  20        308.06        112.68        77.79 o                         
   4   2  20        269.22        201.57        78.60 o                         
   6   2  20        226.66         32.80        65.38 o                         
   8   2  20       1840.61       1877.23       205.15 o                         
 -21   3  20       3201.45       3715.41       206.88 o                         
 -19   3  20       2322.34       2216.15       164.95 o                         
 -17   3  20       1416.74       1152.86       135.94 o                         
 -15   3  20       1592.85       1551.12       171.61 o                         
 -13   3  20       1771.45       1677.41       139.12 o                         
 -11   3  20       1766.02       1943.63       148.54 o                         
  -9   3  20         88.23        106.52        59.97 o                         
  -7   3  20          9.87         51.21        80.31 o                         
  -5   3  20         14.90        -15.68        46.33 o                         
  -3   3  20         12.52        -10.89        53.51 o                         
  -1   3  20        300.96        186.05        81.54 o                         
   1   3  20       2196.92       2539.30       197.00 o                         
   3   3  20       5460.86       5958.87       314.74 o                         
   5   3  20       3335.26       3588.66       241.16 o                         
   7   3  20       1194.21       1120.90       164.34 o                         
 -14   4  20        874.24        448.11        99.58 o                         
 -12   4  20         16.66         24.20        67.60 o                         
 -10   4  20        439.15        407.82       127.57 o                         
  -8   4  20       2724.03       3013.55       269.99 o                         
  -6   4  20       2730.51       3189.66       660.51 o                         
  -4   4  20       3072.37       2942.56       216.94 o                         
  -2   4  20       2507.50       2503.63       200.09 o                         
   0   4  20        207.14        183.31        83.92 o                         
 -23   1  21       1518.21       1486.12       176.71 o                         
 -21   1  21        991.90       1024.51       185.10 o                         
 -19   1  21       2143.79       2199.72       200.19 o                         
 -17   1  21       1298.72       1172.53       132.52 o                         
 -15   1  21        917.72       1103.11       129.26 o                         
 -13   1  21       1456.88       1455.58       168.35 o                         
 -11   1  21       3734.12       3769.07       258.70 o                         
  -9   1  21       4899.87       5095.41       218.27 o                         
  -7   1  21       7350.73       8051.67       489.74 o                         
  -5   1  21        315.34        393.01       107.19 o                         
  -3   1  21       1259.38       1063.23       125.54 o                         
  -1   1  21        546.75        665.81        99.72 o                         
   1   1  21       1581.63       1728.11       149.96 o                         
   3   1  21        285.76        395.11        98.46 o                         
   5   1  21       1043.10       1013.68       169.22 o                         
   7   1  21        595.73        457.43       110.68 o                         
   9   1  21        327.77        341.74        97.84 o                         
 -22   2  21       2603.23       2692.21       220.43 o                         
 -20   2  21       3416.52       3488.86       197.29 o                         
 -18   2  21       4566.55       4611.23       228.45 o                         
 -16   2  21       4030.16       4234.25       213.59 o                         
 -14   2  21       6255.98       6558.88       443.12 o                         
 -12   2  21       1576.47       1552.33       214.38 o                         
 -10   2  21       1685.09       1267.48       159.27 o                         
  -8   2  21       2984.33       2542.71       158.00 o                         
  -6   2  21       1293.46       1056.23       121.82 o                         
  -4   2  21         97.17        128.85        77.30 o                         
  -2   2  21       1383.35       1247.02       161.21 o                         
   0   2  21        967.36        824.47       133.66 o                         
   2   2  21       3706.03       3922.96       243.50 o                         
   4   2  21       1193.80       1226.11       167.99 o                         
   6   2  21        101.14        100.75        71.20 o                         
 -17   3  21        268.21        248.95        74.83 o                         
 -15   3  21        883.05       1044.93       125.71 o                         
 -13   3  21       1171.97       1412.66       149.70 o                         
 -11   3  21       2532.97       2403.79       161.92 o                         
  -9   3  21       2584.97       2619.14       192.67 o                         
  -7   3  21       4049.20       4018.34       301.68 o                         
  -5   3  21       3467.40       3918.85       237.95 o                         
  -3   3  21       2233.90       2461.39       194.95 o                         
  -1   3  21       2323.15       2301.78       196.25 o                         
   1   3  21       1157.73       1625.58       191.72 o                         
   3   3  21       1126.39       1176.04       167.55 o                         
 -10   4  21        208.29        350.37       121.10 o                         
  -8   4  21        151.14        116.06       126.75 o                         
  -6   4  21          7.03         -0.12        74.19 o                         
  -4   4  21        148.84        157.09        90.89 o                         
 -22   0  22        775.36        797.09       186.36 o                         
 -20   0  22       1150.93       1931.54       321.33 o                         
 -18   0  22       1574.86       1506.67       332.04 o                         
 -16   0  22        817.19       1067.52       260.63 o                         
 -14   0  22        100.84         71.86        69.12 o                         
 -12   0  22       4001.73       4121.21       284.07 o                         
 -10   0  22       2837.39       2747.83       326.68 o                         
  -8   0  22      13070.04      12955.74      1758.38 o                         
  -6   0  22       1515.21       1175.12       203.51 o                         
  -4   0  22       5085.45       6002.80       387.38 o                         
  -2   0  22         13.65        -36.82        59.18 o                         
   0   0  22        115.72         23.21        64.29 o                         
   2   0  22        101.08        132.87        92.49 o                         
   4   0  22       1015.60        834.66       162.13 o                         
   6   0  22       1168.58       1506.67       346.32 o                         
 -21   1  22       1328.04       1271.64       179.63 o                         
 -19   1  22       2858.36       3113.34       256.93 o                         
 -17   1  22       1903.80       2002.39       279.82 o                         
 -15   1  22        536.29        561.29       170.17 o                         
 -13   1  22       4776.09       4781.82       256.15 o                         
 -11   1  22       1800.31       1953.28       148.93 o                         
  -9   1  22       1596.22       1384.60       132.96 o                         
  -7   1  22        990.17        955.90       117.21 o                         
  -5   1  22       3651.26       3692.03       192.55 o                         
  -3   1  22       1588.19       1713.05       152.52 o                         
  -1   1  22       4622.07       4702.16       219.96 o                         
   1   1  22       2548.14       2756.27       205.39 o                         
   3   1  22        548.47        467.79       212.08 o                         
   5   1  22        833.83        636.65       117.28 o                         
 -18   2  22          5.39         -9.48        48.24 o                         
 -16   2  22         31.42         -8.67        46.26 o                         
 -14   2  22        110.01         98.33        60.14 o                         
 -12   2  22        802.46        696.81       125.58 o                         
 -10   2  22         56.98          4.45        53.50 o                         
  -8   2  22        369.13        228.23        66.71 o                         
  -6   2  22         85.87         97.43        58.47 o                         
  -4   2  22        372.84        490.44       108.55 o                         
  -2   2  22        188.97          3.97        63.67 o                         
   0   2  22        146.76        112.13        68.91 o                         
   2   2  22        136.19         57.42        64.69 o                         
   4   2  22         28.23        -18.63        53.77 o                         
 -15   3  22       3806.66       4072.30       219.63 o                         
 -13   3  22       3333.44       4031.52       215.68 o                         
 -11   3  22       1318.22       1647.75       177.81 o                         
  -9   3  22        310.61        470.50       137.43 o                         
  -7   3  22         39.60         34.67        77.17 o                         
  -5   3  22        598.09        731.07       129.69 o                         
  -3   3  22       1061.83       1142.07       160.38 o                         
  -1   3  22       1601.56       1990.08       211.73 o                         
 -19   1  23         16.85         43.41        69.84 o                         
 -17   1  23        210.13        210.53        90.65 o                         
 -15   1  23        860.67        926.83       243.70 o                         
 -13   1  23       2160.13       2302.09       200.47 o                         
 -11   1  23       5008.23       5818.15       245.02 o                         
  -9   1  23       2998.81       2202.56       155.45 o                         
  -7   1  23       5707.81       6272.60       256.07 o                         
  -5   1  23       1281.79       1414.84       177.27 o                         
  -3   1  23       1425.83       1235.13       135.18 o                         
  -1   1  23       1706.87       1987.85       179.96 o                         
   1   1  23        309.92        231.03       129.84 o                         
   3   1  23        150.85        214.81        92.02 o                         
 -16   2  23       1075.61       1209.10       144.34 o                         
 -14   2  23       2491.03       2340.35       168.27 o                         
 -12   2  23       1689.30       2024.26       178.40 o                         
 -10   2  23        844.36        795.71       131.83 o                         
  -8   2  23       1260.01       1239.44       148.93 o                         
  -6   2  23        718.27        504.62        97.09 o                         
  -4   2  23        174.87        203.32        79.02 o                         
  -2   2  23       1576.04       1268.19       269.12 o                         
   0   2  23       2366.20       2686.68       287.39 o                         
 -16   0  24        261.76        560.54       221.36 o                         
 -14   0  24       1273.54       1724.46       339.18 o                         
 -12   0  24        735.25        639.73       147.28 o                         
 -10   0  24       4738.37       4746.07       574.82 o                         
  -8   0  24       1925.97       2053.83       217.12 o                         
  -6   0  24       1233.06        947.36       290.98 o                         
  -4   0  24        433.60        314.84       241.00 o                         
  -2   0  24       1805.01       1553.57       207.31 o                         
   0   0  24        219.08         39.62        76.72 o                         
 -15   1  24       1587.00       1378.40       171.50 o                         
 -13   1  24       1404.26       2029.09       199.04 o                         
 -11   1  24       3703.13       4257.72       217.33 o                         
  -9   1  24         13.53         29.60        53.32 o                         
  -7   1  24       1399.07       1622.62       150.97 o                         
  -5   1  24       3120.91       3509.33       199.08 o                         
  -3   1  24       2954.82       3284.52       192.45 o                         
  -1   1  24       3340.60       3835.09       314.12 o                         
 -10   2  24         94.70         81.17        69.00 o                         
  -8   2  24        109.21        113.74        84.67 o                         
                                                                                
